# Supplementary material for: Spontaneous dynamical disordering of borophenes in MgB2 and related metal borides
Source: Nat Commun. 2021 Nov 1;12:6268. doi: 10.1038/s41467-021-26512-4 (PMC8560812; doi:10.1038/s41467-021-26512-4)
Supplement: Supplementary file 3 — Source Data [file 41467_2021_26512_MOESM3_ESM.zip]

Archive with 73 entries (66 files):
- SI_data/
- SI_data/MgB2_4x4_GM.POSCAR
- __MACOSX/
- __MACOSX/SI_data/
- __MACOSX/SI_data/._MgB2_4x4_GM.POSCAR
- SI_data/.DS_Store
- __MACOSX/SI_data/._.DS_Store
- SI_data/2x2 local minima/
- SI_data/2x2 local minima/13.POSCAR.vasp
- __MACOSX/SI_data/2x2 local minima/
- __MACOSX/SI_data/2x2 local minima/._13.POSCAR.vasp
- SI_data/2x2 local minima/06.POSCAR.vasp
- __MACOSX/SI_data/2x2 local minima/._06.POSCAR.vasp
- SI_data/2x2 local minima/03.POSCAR.vasp
- __MACOSX/SI_data/2x2 local minima/._03.POSCAR.vasp
- SI_data/2x2 local minima/.DS_Store
- __MACOSX/SI_data/2x2 local minima/._.DS_Store
- SI_data/2x2 local minima/16.POSCAR.vasp
- __MACOSX/SI_data/2x2 local minima/._16.POSCAR.vasp
- SI_data/2x2 local minima/15.POSCAR.vasp
- __MACOSX/SI_data/2x2 local minima/._15.POSCAR.vasp
- SI_data/2x2 local minima/09.POSCAR.vasp
- __MACOSX/SI_data/2x2 local minima/._09.POSCAR.vasp
- SI_data/2x2 local minima/05.POSCAR.vasp
- __MACOSX/SI_data/2x2 local minima/._05.POSCAR.vasp
- SI_data/2x2 local minima/10.POSCAR.vasp
- __MACOSX/SI_data/2x2 local minima/._10.POSCAR.vasp
- SI_data/2x2 local minima/012.POSCAR.vasp
- __MACOSX/SI_data/2x2 local minima/._012.POSCAR.vasp
- SI_data/2x2 local minima/02.POSCAR.vasp
- __MACOSX/SI_data/2x2 local minima/._02.POSCAR.vasp
- SI_data/2x2 local minima/07.POSCAR.vasp
- __MACOSX/SI_data/2x2 local minima/._07.POSCAR.vasp
- SI_data/2x2 local minima/11.POSCAR.vasp
- __MACOSX/SI_data/2x2 local minima/._11.POSCAR.vasp
- SI_data/2x2 local minima/04.POSCAR.vasp
- __MACOSX/SI_data/2x2 local minima/._04.POSCAR.vasp
- SI_data/2x2 local minima/01.POSCAR.vasp
- __MACOSX/SI_data/2x2 local minima/._01.POSCAR.vasp
- SI_data/2x2 local minima/08.POSCAR.vasp
- __MACOSX/SI_data/2x2 local minima/._08.POSCAR.vasp
- SI_data/2x2 local minima/14.POSCAR.vasp
- __MACOSX/SI_data/2x2 local minima/._14.POSCAR.vasp
- SI_data/4x4_LM*/
- SI_data/4x4_LM*/ScB2.POSCAR
- __MACOSX/SI_data/4x4_LM*/
- __MACOSX/SI_data/4x4_LM*/._ScB2.POSCAR
- SI_data/4x4_LM*/UB2.POSCAR
- __MACOSX/SI_data/4x4_LM*/._UB2.POSCAR
- SI_data/4x4_LM*/HfB2.POSCAR
- __MACOSX/SI_data/4x4_LM*/._HfB2.POSCAR
- SI_data/4x4_LM*/ZrB2.POSCAR
- __MACOSX/SI_data/4x4_LM*/._ZrB2.POSCAR
- SI_data/4x4_LM*/MnB2.POSCAR
- __MACOSX/SI_data/4x4_LM*/._MnB2.POSCAR
- SI_data/4x4_LM*/MoB2.POSCAR
- __MACOSX/SI_data/4x4_LM*/._MoB2.POSCAR
- SI_data/4x4_LM*/TiB2.POSCAR
- __MACOSX/SI_data/4x4_LM*/._TiB2.POSCAR
- SI_data/4x4_LM*/YB2.POSCAR
- __MACOSX/SI_data/4x4_LM*/._YB2.POSCAR
- SI_data/4x4_LM*/FeB2.POSCAR
- __MACOSX/SI_data/4x4_LM*/._FeB2.POSCAR
- SI_data/4x4_LM*/VB2.POSCAR
- __MACOSX/SI_data/4x4_LM*/._VB2.POSCAR
- SI_data/4x4_LM*/AlB2.POSCAR
- __MACOSX/SI_data/4x4_LM*/._AlB2.POSCAR
- SI_data/4x4_LM*/TaB2.POSCAR
- __MACOSX/SI_data/4x4_LM*/._TaB2.POSCAR
- SI_data/4x4_LM*/NbB2.POSCAR
- __MACOSX/SI_data/4x4_LM*/._NbB2.POSCAR
- SI_data/4x4_LM*/MgB2.POSCAR
- __MACOSX/SI_data/4x4_LM*/._MgB2.POSCAR
