# Supplementary material for: Spontaneous dynamical disordering of borophenes in MgB2 and related metal borides
Source: Nat Commun. 2021 Nov 1;12:6268. doi: 10.1038/s41467-021-26512-4 (PMC8560812; doi:10.1038/s41467-021-26512-4)
Supplement: Supplementary file 3 — Source Data [file 41467_2021_26512_MOESM3_ESM.zip › SI_data/MgB2_4x4_GM.POSCAR]

 B Mg                                   
   1.0000000000000000     
    12.2947199999999999    0.0000000000000000    0.0000000000000000
    -6.1473599999999999   10.6475399999999993    0.0000000000000000
     0.0000000000000000    0.0000000000000000   29.1183422874168016
   B    Mg
   128    64
Selective dynamics
Direct
  0.4166667499999974  0.8333332500000026  0.1820682285986805   F   F   F
  0.5823520073659368  0.6674973675694330  0.3031133366624330   T   T   T
  0.6667772670403935  0.8359984746758172  0.3031792933155412   T   T   T
  0.5828333608610078  0.9191770276007338  0.3025707911336645   T   T   T
  0.8320440511991982  0.6683992200377817  0.3031930692647761   T   T   T
  0.8342915484760095  0.9200061741872630  0.3034718292134919   T   T   T
  0.6652835726692766  0.5845297985758416  0.3045373315111647   T   T   T
  0.8892582469613630  0.3466796913096833  0.4269101363135760   T   T   T
  0.5812510924424101  0.1677197250080289  0.3030681647727388   T   T   T
  0.9511194674797102  0.5019905719063984  0.4357861212510331   T   T   T
  0.6028244889670258  0.6944489165191583  0.4331537081094463   T   T   T
  0.0416120344410760  0.6589010878855136  0.4296364339541007   T   T   T
  0.5104376805355004  0.7660360257727191  0.4367775329448332   T   T   T
  0.3260150362421738  0.8992617001805554  0.4271293703999081   T   T   T
  0.8707660306109883  0.5789311527825917  0.4347612152047218   T   T   T
  0.1592726934489423  0.8067256479340670  0.4273717234693667   T   T   T
  0.4572394402438774  0.5938448705457932  0.4314289060985397   T   T   T
  0.0834577271877658  0.6681883991335935  0.3031399080132857   T   T   T
  0.0835577809428855  0.9192568020095493  0.3040213202231272   T   T   T
  0.3322390454001601  0.6674221928719329  0.3044845993456918   T   T   T
  0.5818606922047239  0.4180963014362144  0.3046917653478152   T   T   T
  0.8331041354386899  0.1680879484785487  0.3025095633223434   T   T   T
  0.8322780334912335  0.4184403071578230  0.3029924630792380   T   T   T
  0.6659631272048619  0.0840962520803397  0.3024810726463042   T   T   T
  0.6649869975334740  0.3343683586425467  0.3034397323193092   T   T   T
  0.9167657300082188  0.0850864747249267  0.3030010355881728   T   T   T
  0.9166702443341208  0.3342305046643013  0.3029642161450427   T   T   T
  0.0203014362822623  0.7969456690795000  0.4343098478198075   T   T   T
  0.1670802869250364  0.8354603422398336  0.3031123445095588   T   T   T
  0.4304181473863206  0.8421575515087165  0.4267206870684037   T   T   T
  0.9165549375338756  0.8489878355591247  0.4290898586599882   T   T   T
  0.7589069144171194  0.7761170763207983  0.4407706638348746   T   T   T
  0.6792200110025362  0.8546537479434845  0.4291246687796221   T   T   T
  0.8324111277147883  0.1840164290266841  0.4270991045369448   T   T   T
  0.4160798152815520  0.3346573188527432  0.3020541828764512   T   T   T
  0.4140875316730715  0.0834182910080588  0.3033422512181438   T   T   T
  0.1652055741568253  0.3347071957907242  0.3019626491146827   T   T   T
  0.1642308203772220  0.0821835249815609  0.3029036233524253   T   T   T
  0.0745791590403887  0.1793144082846621  0.4247854221501799   T   T   T
  0.3325744046127934  0.4183393794081982  0.3015313563913174   T   T   T
  0.3320589890323004  0.1658194734599901  0.3023317058605504   T   T   T
  0.0828411666568347  0.4169737447740156  0.3048602126774180   T   T   T
  0.1673215606059114  0.5846989405469167  0.3058714393379276   T   T   T
  0.4031030905923035  0.0670022072605137  0.4294239102323442   T   T   T
  0.3474878338219708  0.3089606696897111  0.4276723996497256   T   T   T
  0.2042859124783232  0.1710068216299049  0.4273786334541795   T   T   T
  0.2077828444545334  0.3176330913316575  0.4256193022552356   T   T   T
  0.3505118722042563  0.4461930504710853  0.4270603970734081   T   T   T
  0.3361275058230414  0.1634894815813112  0.4280227321193837   T   T   T
  0.5903866078812969  0.9271149874019313  0.4270907526352979   T   T   T
  0.3314186624201678  0.9177361824793061  0.3036155498642499   T   T   T
  0.9163058120993806  0.8361513018247284  0.3033934915807503   T   T   T
  0.9157318916529996  0.5841443586746631  0.3029040653424080   T   T   T
  0.4864754696230793  0.2292053744033291  0.4410469088596002   T   T   T
  0.5715871091146417  0.1524982102967148  0.4286892963504291   T   T   T
  0.7319397996033864  0.2451670212098498  0.4388385700721676   T   T   T
  0.7899299967894203  0.4103152248075433  0.4344054043647446   T   T   T
  0.6370780352881352  0.3148271021408885  0.4360615222039486   T   T   T
  0.6638460723707882  0.0867576022985878  0.4264557257067983   T   T   T
  0.9166927592815097  0.1018238905737817  0.4270677802909908   T   T   T
  0.8474670304747298  0.6959369337676633  0.4340484970331913   T   T   T
  0.8459371613089162  0.9396506676808524  0.4295264452930082   T   T   T
  0.4155616925841687  0.8350248613414658  0.3029208968032019   T   T   T
  0.0806071510976939  0.1668453704155884  0.3017092701630530   T   T   T
  0.4159533762231863  0.5841227863505247  0.3029120376533384   T   T   T
  0.3333332500000026  0.1666667499999974  0.1820682285986805   F   F   F
  0.4166667499999974  0.8333332500000026  0.0606894095328911   F   F   F
  0.0833332500000026  0.4166667499999974  0.0606894095328911   F   F   F
  0.1666667499999974  0.8333332500000026  0.0606894095328911   F   F   F
  0.0833332500000026  0.9166667499999974  0.0606894095328911   F   F   F
  0.4166667499999974  0.5833332500000026  0.0606894095328911   F   F   F
  0.0833332500000026  0.1666667499999974  0.1820682285986805   F   F   F
  0.1666667499999974  0.5833332500000026  0.0606894095328911   F   F   F
  0.1666667499999974  0.0833332500000026  0.1820682285986805   F   F   F
  0.3333332500000026  0.1666667499999974  0.0606894095328911   F   F   F
  0.4166667499999974  0.3333332500000026  0.1820682285986805   F   F   F
  0.4166667499999974  0.0833332500000026  0.0606894095328911   F   F   F
  0.3333332500000026  0.4166667499999974  0.1820682285986805   F   F   F
  0.4166667499999974  0.0833332500000026  0.1820682285986805   F   F   F
  0.3333332500000026  0.6666667499999974  0.0606894095328911   F   F   F
  0.8333332500000026  0.9166667499999974  0.0606894095328911   F   F   F
  0.0833332500000026  0.6666667499999974  0.1820682285986805   F   F   F
  0.1666667499999974  0.3333332500000026  0.1820682285986805   F   F   F
  0.0833332500000026  0.4166667499999974  0.1820682285986805   F   F   F
  0.4166667499999974  0.3333332500000026  0.0606894095328911   F   F   F
  0.0833332500000026  0.6666667499999974  0.0606894095328911   F   F   F
  0.9166667499999974  0.8333332500000026  0.1820682285986805   F   F   F
  0.1666667499999974  0.5833332500000026  0.1820682285986805   F   F   F
  0.9166667499999974  0.5833332500000026  0.0606894095328911   F   F   F
  0.8333332500000026  0.4166667499999974  0.1820682285986805   F   F   F
  0.9166667499999974  0.3333332500000026  0.1820682285986805   F   F   F
  0.5833332500000026  0.6666667499999974  0.0606894095328911   F   F   F
  0.6666667499999974  0.5833332500000026  0.0606894095328911   F   F   F
  0.5833332500000026  0.9166667499999974  0.0606894095328911   F   F   F
  0.3333332500000026  0.4166667499999974  0.0606894095328911   F   F   F
  0.6666667499999974  0.8333332500000026  0.0606894095328911   F   F   F
  0.0833332500000026  0.1666667499999974  0.0606894095328911   F   F   F
  0.3333332500000026  0.9166667499999974  0.0606894095328911   F   F   F
  0.6666667499999974  0.0833332500000026  0.1820682285986805   F   F   F
  0.5833332500000026  0.1666667499999974  0.1820682285986805   F   F   F
  0.9166667499999974  0.3333332500000026  0.0606894095328911   F   F   F
  0.8333332500000026  0.4166667499999974  0.0606894095328911   F   F   F
  0.9166667499999974  0.0833332500000026  0.0606894095328911   F   F   F
  0.8333332500000026  0.1666667499999974  0.0606894095328911   F   F   F
  0.6666667499999974  0.3333332500000026  0.0606894095328911   F   F   F
  0.5833332500000026  0.4166667499999974  0.0606894095328911   F   F   F
  0.6666667499999974  0.0833332500000026  0.0606894095328911   F   F   F
  0.5833332500000026  0.1666667499999974  0.0606894095328911   F   F   F
  0.8333332500000026  0.9166667499999974  0.1820682285986805   F   F   F
  0.3333332500000026  0.9166667499999974  0.1820682285986805   F   F   F
  0.1666667499999974  0.0833332500000026  0.0606894095328911   F   F   F
  0.1666667499999974  0.3333332500000026  0.0606894095328911   F   F   F
  0.4166667499999974  0.5833332500000026  0.1820682285986805   F   F   F
  0.1666667499999974  0.8333332500000026  0.1820682285986805   F   F   F
  0.5833332500000026  0.4166667499999974  0.1820682285986805   F   F   F
  0.6666667499999974  0.3333332500000026  0.1820682285986805   F   F   F
  0.8333332500000026  0.1666667499999974  0.1820682285986805   F   F   F
  0.9166667499999974  0.0833332500000026  0.1820682285986805   F   F   F
  0.9166667499999974  0.5833332500000026  0.1820682285986805   F   F   F
  0.8333332500000026  0.6666667499999974  0.1820682285986805   F   F   F
  0.6666667499999974  0.8333332500000026  0.1820682285986805   F   F   F
  0.5833332500000026  0.9166667499999974  0.1820682285986805   F   F   F
  0.6666667499999974  0.5833332500000026  0.1820682285986805   F   F   F
  0.5833332500000026  0.6666667499999974  0.1820682285986805   F   F   F
  0.9166667499999974  0.8333332500000026  0.0606894095328911   F   F   F
  0.0833332500000026  0.9166667499999974  0.1820682285986805   F   F   F
  0.3333332500000026  0.6666667499999974  0.1820682285986805   F   F   F
  0.8333332500000026  0.6666667499999974  0.0606894095328911   F   F   F
  0.7496736004767004  0.2505842278591573  0.2418657792794777   T   T   T
  0.7479569542714539  0.5001414314986513  0.3618830286729361   T   T   T
  0.4995334829181334  0.2500897169097016  0.2418862443704289   T   T   T
  0.4968216631345481  0.9985448221000545  0.3632153297863492   T   T   T
  0.4995326962334702  0.7506188037096934  0.2420177626563489   T   T   T
  0.7497184564172121  0.7508695044759870  0.2420914246902338   T   T   T
  0.5000699992222906  0.5010839594934317  0.2419967255304517   T   T   T
  0.4954190833898687  0.2488283312478072  0.3588631575829208   T   T   T
  0.2543398272691906  0.4960526010155726  0.3632815916492724   T   T   T
  0.9984910896881545  0.5010525507067152  0.3580861037787552   T   T   T
  0.9986183614415254  0.7508381078739013  0.3564719204556096   T   T   T
  0.2487793302133416  0.7519508384094908  0.3635203142798352   T   T   T
  0.2496814283523910  0.5009825771016662  0.2421892839802877   T   T   T
  0.9996745679167843  0.5004935253304275  0.2422233268336460   T   T   T
  0.4991624234281347  0.0005520021874214  0.2421377364802826   T   T   T
  0.0002427710721925  0.7511345084449031  0.2420626118238343   T   T   T
  0.7492280180552698  0.5006062293603296  0.2422469028768944   T   T   T
  0.7512304790715603  0.7543812634113084  0.3581692695902772   T   T   T
  0.5002809827432204  0.7526750749758838  0.3568729514978737   T   T   T
  0.2478486976857249  0.2507240903375533  0.3528637086447569   T   T   T
  0.2437531459611931  0.9952733543806320  0.3681904548930398   T   T   T
  0.0039304064572809  0.0117628365199180  0.3662103386945515   T   T   T
  0.9989887100574033  0.2558949704673090  0.3652012475136607   T   T   T
  0.2491263644441277 -0.0003430659614284  0.2421901421724994   T   T   T
  0.4967992031065253  0.5008788651896356  0.3632358336870884   T   T   T
  0.9995661691778083  0.0002624311063460  0.2420646419277685   T   T   T
  0.2491698429805900  0.2501494625327541  0.2413695533147120   T   T   T
  0.9990997832257786  0.2505036947493765  0.2419666268613634   T   T   T
  0.7535041632722864  0.0080152519134228  0.3631128474869087   T   T   T
  0.2497727995603705  0.7509319232159914  0.2424626078630947   T   T   T
  0.0000000000000000  0.0000000000000000  0.0000000000000000   F   F   F
  0.5000000000000000  0.7500000000000000  0.0000000000000000   F   F   F
  0.0000000000000000  0.0000000000000000  0.1213788190657894   F   F   F
  0.7500000000000000  0.7500000000000000  0.1213788190657894   F   F   F
  0.7500000000000000  0.5000000000000000  0.0000000000000000   F   F   F
  0.2500000000000000  0.0000000000000000  0.0000000000000000   F   F   F
  0.2500000000000000  0.2500000000000000  0.0000000000000000   F   F   F
  0.7500000000000000  0.7500000000000000  0.0000000000000000   F   F   F
  0.0000000000000000  0.2500000000000000  0.0000000000000000   F   F   F
  0.5000000000000000  0.5000000000000000  0.1213788190657894   F   F   F
  0.5000000000000000  0.7500000000000000  0.1213788190657894   F   F   F
  0.7500000000000000  0.5000000000000000  0.1213788190657894   F   F   F
  0.0000000000000000  0.7500000000000000  0.1213788190657894   F   F   F
  0.2500000000000000  0.0000000000000000  0.1213788190657894   F   F   F
  0.5000000000000000  0.5000000000000000  0.0000000000000000   F   F   F
  0.0000000000000000  0.5000000000000000  0.1213788190657894   F   F   F
  0.7499066654191598  0.0010110246734091  0.2420092069956707   T   T   T
  0.2500000000000000  0.5000000000000000  0.1213788190657894   F   F   F
  0.2500000000000000  0.7500000000000000  0.1213788190657894   F   F   F
  0.5000000000000000  0.0000000000000000  0.0000000000000000   F   F   F
  0.2500000000000000  0.5000000000000000  0.0000000000000000   F   F   F
  0.5000000000000000  0.2500000000000000  0.0000000000000000   F   F   F
  0.0000000000000000  0.7500000000000000  0.0000000000000000   F   F   F
  0.7500000000000000  0.0000000000000000  0.0000000000000000   F   F   F
  0.7500000000000000  0.2500000000000000  0.0000000000000000   F   F   F
  0.0000000000000000  0.5000000000000000  0.0000000000000000   F   F   F
  0.5000000000000000  0.0000000000000000  0.1213788190657894   F   F   F
  0.2500000000000000  0.2500000000000000  0.1213788190657894   F   F   F
  0.5000000000000000  0.2500000000000000  0.1213788190657894   F   F   F
  0.7500000000000000  0.0000000000000000  0.1213788190657894   F   F   F
  0.7500000000000000  0.2500000000000000  0.1213788190657894   F   F   F
  0.0000000000000000  0.2500000000000000  0.1213788190657894   F   F   F
  0.2500000000000000  0.7500000000000000  0.0000000000000000   F   F   F
  0.7473425875619825  0.2492453043078550  0.3565049205464927   T   T   T

  0.00000000E+00  0.00000000E+00  0.00000000E+00
  0.00000000E+00  0.00000000E+00  0.00000000E+00
  0.00000000E+00  0.00000000E+00  0.00000000E+00
  0.00000000E+00  0.00000000E+00  0.00000000E+00
  0.00000000E+00  0.00000000E+00  0.00000000E+00
  0.00000000E+00  0.00000000E+00  0.00000000E+00
  0.00000000E+00  0.00000000E+00  0.00000000E+00
  0.00000000E+00  0.00000000E+00  0.00000000E+00
  0.00000000E+00  0.00000000E+00  0.00000000E+00
  0.00000000E+00  0.00000000E+00  0.00000000E+00
  0.00000000E+00  0.00000000E+00  0.00000000E+00
  0.00000000E+00  0.00000000E+00  0.00000000E+00
  0.00000000E+00  0.00000000E+00  0.00000000E+00
  0.00000000E+00  0.00000000E+00  0.00000000E+00
  0.00000000E+00  0.00000000E+00  0.00000000E+00
  0.00000000E+00  0.00000000E+00  0.00000000E+00
  0.00000000E+00  0.00000000E+00  0.00000000E+00
  0.00000000E+00  0.00000000E+00  0.00000000E+00
  0.00000000E+00  0.00000000E+00  0.00000000E+00
  0.00000000E+00  0.00000000E+00  0.00000000E+00
  0.00000000E+00  0.00000000E+00  0.00000000E+00
  0.00000000E+00  0.00000000E+00  0.00000000E+00
  0.00000000E+00  0.00000000E+00  0.00000000E+00
  0.00000000E+00  0.00000000E+00  0.00000000E+00
  0.00000000E+00  0.00000000E+00  0.00000000E+00
  0.00000000E+00  0.00000000E+00  0.00000000E+00
  0.00000000E+00  0.00000000E+00  0.00000000E+00
  0.00000000E+00  0.00000000E+00  0.00000000E+00
  0.00000000E+00  0.00000000E+00  0.00000000E+00
  0.00000000E+00  0.00000000E+00  0.00000000E+00
  0.00000000E+00  0.00000000E+00  0.00000000E+00
  0.00000000E+00  0.00000000E+00  0.00000000E+00
  0.00000000E+00  0.00000000E+00  0.00000000E+00
  0.00000000E+00  0.00000000E+00  0.00000000E+00
  0.00000000E+00  0.00000000E+00  0.00000000E+00
  0.00000000E+00  0.00000000E+00  0.00000000E+00
  0.00000000E+00  0.00000000E+00  0.00000000E+00
  0.00000000E+00  0.00000000E+00  0.00000000E+00
  0.00000000E+00  0.00000000E+00  0.00000000E+00
  0.00000000E+00  0.00000000E+00  0.00000000E+00
  0.00000000E+00  0.00000000E+00  0.00000000E+00
  0.00000000E+00  0.00000000E+00  0.00000000E+00
  0.00000000E+00  0.00000000E+00  0.00000000E+00
  0.00000000E+00  0.00000000E+00  0.00000000E+00
  0.00000000E+00  0.00000000E+00  0.00000000E+00
  0.00000000E+00  0.00000000E+00  0.00000000E+00
  0.00000000E+00  0.00000000E+00  0.00000000E+00
  0.00000000E+00  0.00000000E+00  0.00000000E+00
  0.00000000E+00  0.00000000E+00  0.00000000E+00
  0.00000000E+00  0.00000000E+00  0.00000000E+00
  0.00000000E+00  0.00000000E+00  0.00000000E+00
  0.00000000E+00  0.00000000E+00  0.00000000E+00
  0.00000000E+00  0.00000000E+00  0.00000000E+00
  0.00000000E+00  0.00000000E+00  0.00000000E+00
  0.00000000E+00  0.00000000E+00  0.00000000E+00
  0.00000000E+00  0.00000000E+00  0.00000000E+00
  0.00000000E+00  0.00000000E+00  0.00000000E+00
  0.00000000E+00  0.00000000E+00  0.00000000E+00
  0.00000000E+00  0.00000000E+00  0.00000000E+00
  0.00000000E+00  0.00000000E+00  0.00000000E+00
  0.00000000E+00  0.00000000E+00  0.00000000E+00
  0.00000000E+00  0.00000000E+00  0.00000000E+00
  0.00000000E+00  0.00000000E+00  0.00000000E+00
  0.00000000E+00  0.00000000E+00  0.00000000E+00
  0.00000000E+00  0.00000000E+00  0.00000000E+00
  0.00000000E+00  0.00000000E+00  0.00000000E+00
  0.00000000E+00  0.00000000E+00  0.00000000E+00
  0.00000000E+00  0.00000000E+00  0.00000000E+00
  0.00000000E+00  0.00000000E+00  0.00000000E+00
  0.00000000E+00  0.00000000E+00  0.00000000E+00
  0.00000000E+00  0.00000000E+00  0.00000000E+00
  0.00000000E+00  0.00000000E+00  0.00000000E+00
  0.00000000E+00  0.00000000E+00  0.00000000E+00
  0.00000000E+00  0.00000000E+00  0.00000000E+00
  0.00000000E+00  0.00000000E+00  0.00000000E+00
  0.00000000E+00  0.00000000E+00  0.00000000E+00
  0.00000000E+00  0.00000000E+00  0.00000000E+00
  0.00000000E+00  0.00000000E+00  0.00000000E+00
  0.00000000E+00  0.00000000E+00  0.00000000E+00
  0.00000000E+00  0.00000000E+00  0.00000000E+00
  0.00000000E+00  0.00000000E+00  0.00000000E+00
  0.00000000E+00  0.00000000E+00  0.00000000E+00
  0.00000000E+00  0.00000000E+00  0.00000000E+00
  0.00000000E+00  0.00000000E+00  0.00000000E+00
  0.00000000E+00  0.00000000E+00  0.00000000E+00
  0.00000000E+00  0.00000000E+00  0.00000000E+00
  0.00000000E+00  0.00000000E+00  0.00000000E+00
  0.00000000E+00  0.00000000E+00  0.00000000E+00
  0.00000000E+00  0.00000000E+00  0.00000000E+00
  0.00000000E+00  0.00000000E+00  0.00000000E+00
  0.00000000E+00  0.00000000E+00  0.00000000E+00
  0.00000000E+00  0.00000000E+00  0.00000000E+00
  0.00000000E+00  0.00000000E+00  0.00000000E+00
  0.00000000E+00  0.00000000E+00  0.00000000E+00
  0.00000000E+00  0.00000000E+00  0.00000000E+00
  0.00000000E+00  0.00000000E+00  0.00000000E+00
  0.00000000E+00  0.00000000E+00  0.00000000E+00
  0.00000000E+00  0.00000000E+00  0.00000000E+00
  0.00000000E+00  0.00000000E+00  0.00000000E+00
  0.00000000E+00  0.00000000E+00  0.00000000E+00
  0.00000000E+00  0.00000000E+00  0.00000000E+00
  0.00000000E+00  0.00000000E+00  0.00000000E+00
  0.00000000E+00  0.00000000E+00  0.00000000E+00
  0.00000000E+00  0.00000000E+00  0.00000000E+00
  0.00000000E+00  0.00000000E+00  0.00000000E+00
  0.00000000E+00  0.00000000E+00  0.00000000E+00
  0.00000000E+00  0.00000000E+00  0.00000000E+00
  0.00000000E+00  0.00000000E+00  0.00000000E+00
  0.00000000E+00  0.00000000E+00  0.00000000E+00
  0.00000000E+00  0.00000000E+00  0.00000000E+00
  0.00000000E+00  0.00000000E+00  0.00000000E+00
  0.00000000E+00  0.00000000E+00  0.00000000E+00
  0.00000000E+00  0.00000000E+00  0.00000000E+00
  0.00000000E+00  0.00000000E+00  0.00000000E+00
  0.00000000E+00  0.00000000E+00  0.00000000E+00
  0.00000000E+00  0.00000000E+00  0.00000000E+00
  0.00000000E+00  0.00000000E+00  0.00000000E+00
  0.00000000E+00  0.00000000E+00  0.00000000E+00
  0.00000000E+00  0.00000000E+00  0.00000000E+00
  0.00000000E+00  0.00000000E+00  0.00000000E+00
  0.00000000E+00  0.00000000E+00  0.00000000E+00
  0.00000000E+00  0.00000000E+00  0.00000000E+00
  0.00000000E+00  0.00000000E+00  0.00000000E+00
  0.00000000E+00  0.00000000E+00  0.00000000E+00
  0.00000000E+00  0.00000000E+00  0.00000000E+00
  0.00000000E+00  0.00000000E+00  0.00000000E+00
  0.00000000E+00  0.00000000E+00  0.00000000E+00
  0.00000000E+00  0.00000000E+00  0.00000000E+00
  0.00000000E+00  0.00000000E+00  0.00000000E+00
  0.00000000E+00  0.00000000E+00  0.00000000E+00
  0.00000000E+00  0.00000000E+00  0.00000000E+00
  0.00000000E+00  0.00000000E+00  0.00000000E+00
  0.00000000E+00  0.00000000E+00  0.00000000E+00
  0.00000000E+00  0.00000000E+00  0.00000000E+00
  0.00000000E+00  0.00000000E+00  0.00000000E+00
  0.00000000E+00  0.00000000E+00  0.00000000E+00
  0.00000000E+00  0.00000000E+00  0.00000000E+00
  0.00000000E+00  0.00000000E+00  0.00000000E+00
  0.00000000E+00  0.00000000E+00  0.00000000E+00
  0.00000000E+00  0.00000000E+00  0.00000000E+00
  0.00000000E+00  0.00000000E+00  0.00000000E+00
  0.00000000E+00  0.00000000E+00  0.00000000E+00
  0.00000000E+00  0.00000000E+00  0.00000000E+00
  0.00000000E+00  0.00000000E+00  0.00000000E+00
  0.00000000E+00  0.00000000E+00  0.00000000E+00
  0.00000000E+00  0.00000000E+00  0.00000000E+00
  0.00000000E+00  0.00000000E+00  0.00000000E+00
  0.00000000E+00  0.00000000E+00  0.00000000E+00
  0.00000000E+00  0.00000000E+00  0.00000000E+00
  0.00000000E+00  0.00000000E+00  0.00000000E+00
  0.00000000E+00  0.00000000E+00  0.00000000E+00
  0.00000000E+00  0.00000000E+00  0.00000000E+00
  0.00000000E+00  0.00000000E+00  0.00000000E+00
  0.00000000E+00  0.00000000E+00  0.00000000E+00
  0.00000000E+00  0.00000000E+00  0.00000000E+00
  0.00000000E+00  0.00000000E+00  0.00000000E+00
  0.00000000E+00  0.00000000E+00  0.00000000E+00
  0.00000000E+00  0.00000000E+00  0.00000000E+00
  0.00000000E+00  0.00000000E+00  0.00000000E+00
  0.00000000E+00  0.00000000E+00  0.00000000E+00
  0.00000000E+00  0.00000000E+00  0.00000000E+00
  0.00000000E+00  0.00000000E+00  0.00000000E+00
  0.00000000E+00  0.00000000E+00  0.00000000E+00
  0.00000000E+00  0.00000000E+00  0.00000000E+00
  0.00000000E+00  0.00000000E+00  0.00000000E+00
  0.00000000E+00  0.00000000E+00  0.00000000E+00
  0.00000000E+00  0.00000000E+00  0.00000000E+00
  0.00000000E+00  0.00000000E+00  0.00000000E+00
  0.00000000E+00  0.00000000E+00  0.00000000E+00
  0.00000000E+00  0.00000000E+00  0.00000000E+00
  0.00000000E+00  0.00000000E+00  0.00000000E+00
  0.00000000E+00  0.00000000E+00  0.00000000E+00
  0.00000000E+00  0.00000000E+00  0.00000000E+00
  0.00000000E+00  0.00000000E+00  0.00000000E+00
  0.00000000E+00  0.00000000E+00  0.00000000E+00
  0.00000000E+00  0.00000000E+00  0.00000000E+00
  0.00000000E+00  0.00000000E+00  0.00000000E+00
  0.00000000E+00  0.00000000E+00  0.00000000E+00
  0.00000000E+00  0.00000000E+00  0.00000000E+00
  0.00000000E+00  0.00000000E+00  0.00000000E+00
  0.00000000E+00  0.00000000E+00  0.00000000E+00
  0.00000000E+00  0.00000000E+00  0.00000000E+00
  0.00000000E+00  0.00000000E+00  0.00000000E+00
  0.00000000E+00  0.00000000E+00  0.00000000E+00
  0.00000000E+00  0.00000000E+00  0.00000000E+00
  0.00000000E+00  0.00000000E+00  0.00000000E+00
  0.00000000E+00  0.00000000E+00  0.00000000E+00
  0.00000000E+00  0.00000000E+00  0.00000000E+00
  0.00000000E+00  0.00000000E+00  0.00000000E+00
  0.00000000E+00  0.00000000E+00  0.00000000E+00
  0.00000000E+00  0.00000000E+00  0.00000000E+00
  0.00000000E+00  0.00000000E+00  0.00000000E+00
