# Supplementary material for: Spontaneous dynamical disordering of borophenes in MgB2 and related metal borides
Source: Nat Commun. 2021 Nov 1;12:6268. doi: 10.1038/s41467-021-26512-4 (PMC8560812; doi:10.1038/s41467-021-26512-4)
Supplement: Supplementary file 3 — Source Data [file 41467_2021_26512_MOESM3_ESM.zip › SI_data/2x2 local minima/13.POSCAR.vasp]

 B Mg                                   
   1.0000000000000000     
     6.1473599999999999    0.0000000000000000    0.0000000000000000
    -3.0736800000000000    5.3237699999999997    0.0000000000000000
     0.0000000000000000    0.0000000000000000   29.1183422874168016
   B    Mg
    32    16
Selective dynamics
Direct
  0.8333335000000019  0.6666664999999981  0.1820682285986805   F   F   F
  0.6666664999999981  0.8333335000000019  0.1820682285986805   F   F   F
  0.6545031298067263  0.3165403084367200  0.4295627261224312   T   T   T
  0.8347435486521114  0.6695768340295448  0.3044995699361180   T   T   T
  0.8350522997454737  0.1697423421657548  0.3028494059303320   T   T   T
  0.3311911941488988  0.6678887814165062  0.3028916375822079   T   T   T
  0.3311161327922100  0.1676198840286821  0.3029057980299173   T   T   T
  0.6682961653921824  0.8361775096441357  0.3029102931781161   T   T   T
  0.8333335000000019  0.1666664999999981  0.1820682285986805   F   F   F
  0.6683619906311062  0.3365058365607368  0.3028994743449355   T   T   T
  0.1644280429591922  0.3343919347289014  0.3028311379079046   T   T   T
  0.8385528291864300  0.1740783047471512  0.4295132087576618   T   T   T
  0.5513525393316462  0.5304784327094709  0.4366857908932678   T   T   T
  0.3452521238477633  0.1931177767609384  0.4295576513184313   T   T   T
  0.3452309564600171  0.6616422434085661  0.4295329639727053   T   T   T
  0.4497898685167896  0.9798315995075023  0.4366973807595051   T   T   T
  0.6545578557954618  0.8475655540818078  0.4295928051478810   T   T   T
  0.1647463277583833  0.8345577714489376  0.3044931526138854   T   T   T
  0.6666664999999981  0.3333335000000019  0.1820682285986805   F   F   F
  0.1606114961446327  0.3351245727259659  0.4294716113317519   T   T   T
  0.3333335000000019  0.6666664999999981  0.1820682285986805   F   F   F
  0.1666664999999981  0.3333335000000019  0.0606894095328911   F   F   F
  0.3333335000000019  0.1666664999999981  0.0606894095328911   F   F   F
  0.1666664999999981  0.8333335000000019  0.0606894095328911   F   F   F
  0.3333335000000019  0.6666664999999981  0.0606894095328911   F   F   F
  0.6666664999999981  0.3333335000000019  0.0606894095328911   F   F   F
  0.8333335000000019  0.1666664999999981  0.0606894095328911   F   F   F
  0.6666664999999981  0.8333335000000019  0.0606894095328911   F   F   F
  0.8333335000000019  0.6666664999999981  0.0606894095328911   F   F   F
  0.3333335000000019  0.1666664999999981  0.1820682285986805   F   F   F
  0.1666664999999981  0.3333335000000019  0.1820682285986805   F   F   F
  0.1666664999999981  0.8333335000000019  0.1820682285986805   F   F   F
  0.5038431773770703  0.0042482515070080  0.3565656468536219   T   T   T
  0.5000000000000000  0.5000000000000000  0.1213788190657894   F   F   F
  0.0000000000000000  0.5000000000000000  0.0000000000000000   F   F   F
  0.0000000000000000  0.5000000000000000  0.1213788190657894   F   F   F
 -0.0002569963937382  0.5013345433381156  0.2427228773610666   T   T   T
  0.5000000000000000  0.0000000000000000  0.0000000000000000   F   F   F
  0.9997910254146547  0.0077451169941129  0.3661617191790005   T   T   T
  0.4998987959263033  0.5011980241302187  0.2424604585283821   T   T   T
  0.5000000000000000  0.5000000000000000  0.0000000000000000   F   F   F
  0.4996518155847224  0.0010559423704619  0.2424652379891392   T   T   T
  0.4954928033316464  0.5000812770686553  0.3565814386613368   T   T   T
  0.0000000000000000  0.0000000000000000  0.1213788190657894   F   F   F
  0.5000000000000000  0.0000000000000000  0.1213788190657894   F   F   F
  0.9997556317554642  0.4983409857425243  0.3660320040663402   T   T   T
  0.9997496719638316  0.0008732073186388  0.2427251211794220   T   T   T
  0.0000000000000000  0.0000000000000000  0.0000000000000000   F   F   F
