# Supplementary material for: Spontaneous dynamical disordering of borophenes in MgB2 and related metal borides
Source: Nat Commun. 2021 Nov 1;12:6268. doi: 10.1038/s41467-021-26512-4 (PMC8560812; doi:10.1038/s41467-021-26512-4)
Supplement: Supplementary file 3 — Source Data [file 41467_2021_26512_MOESM3_ESM.zip › SI_data/2x2 local minima/06.POSCAR.vasp]

 B Mg                                   
   1.0000000000000000     
     6.1473599999999999    0.0000000000000000    0.0000000000000000
    -3.0736800000000000    5.3237699999999997    0.0000000000000000
     0.0000000000000000    0.0000000000000000   29.1183422874168016
   B    Mg
    32    16
Selective dynamics
Direct
  0.8333335000000019  0.6666664999999981  0.1820682285986805   F   F   F
  0.6666664999999981  0.8333335000000019  0.1820682285986805   F   F   F
  0.6630302375436299  0.3350010116610038  0.4314117965616343   T   T   T
  0.8297769638202104  0.6652086686224472  0.3033341171140637   T   T   T
  0.8321824835912096  0.1666029225522930  0.3034667960634744   T   T   T
  0.3333673482929008  0.6654503144021542  0.3023601876076871   T   T   T
  0.3336291145484220  0.1691072329169560  0.3033563201949662   T   T   T
  0.6637010419457841  0.8306836105684371  0.3035332928732967   T   T   T
  0.8333335000000019  0.1666664999999981  0.1820682285986805   F   F   F
  0.6639104610125022  0.3350278761353825  0.3027983946113518   T   T   T
  0.1682094493975860  0.3352409911052997  0.3035634230243671   T   T   T
  0.8399670061565832  0.6809677251439411  0.4351336058635412   T   T   T
  0.3173517143971890  0.1581661689552472  0.4352602499118076   T   T   T
  0.3156988467471752  0.6822325143789552  0.4284852970173501   T   T   T
  0.0028202082304970  0.5166446559567480  0.4366673877869880   T   T   T
  0.0065605672876617  0.9915878619604904  0.4391928135241704   T   T   T
  0.4814977035774679  0.9952660541572734  0.4366176732190472   T   T   T
  0.1651052324646096  0.8339081691375971  0.3031301273012086   T   T   T
  0.6666664999999981  0.3333335000000019  0.1820682285986805   F   F   F
  0.1613445911894862  0.8369315063350525  0.4308137404585740   T   T   T
  0.3333335000000019  0.6666664999999981  0.1820682285986805   F   F   F
  0.1666664999999981  0.3333335000000019  0.0606894095328911   F   F   F
  0.3333335000000019  0.1666664999999981  0.0606894095328911   F   F   F
  0.1666664999999981  0.8333335000000019  0.0606894095328911   F   F   F
  0.3333335000000019  0.6666664999999981  0.0606894095328911   F   F   F
  0.6666664999999981  0.3333335000000019  0.0606894095328911   F   F   F
  0.8333335000000019  0.1666664999999981  0.0606894095328911   F   F   F
  0.6666664999999981  0.8333335000000019  0.0606894095328911   F   F   F
  0.8333335000000019  0.6666664999999981  0.0606894095328911   F   F   F
  0.3333335000000019  0.1666664999999981  0.1820682285986805   F   F   F
  0.1666664999999981  0.3333335000000019  0.1820682285986805   F   F   F
  0.1666664999999981  0.8333335000000019  0.1820682285986805   F   F   F
  0.4989398350692796  0.0001826072139915  0.3568278116935338   T   T   T
  0.5000000000000000  0.5000000000000000  0.1213788190657894   F   F   F
  0.0000000000000000  0.5000000000000000  0.0000000000000000   F   F   F
  0.0000000000000000  0.5000000000000000  0.1213788190657894   F   F   F
  0.9987153982147985  0.5003625649965371  0.2421441239445496   T   T   T
  0.5000000000000000  0.0000000000000000  0.0000000000000000   F   F   F
  0.9982506516180026  0.0000793067372475  0.3582035221845042   T   T   T
  0.4989900853051708  0.4999870549896129  0.2422489200303787   T   T   T
  0.5000000000000000  0.5000000000000000  0.0000000000000000   F   F   F
  0.4987585617897020  0.0003887902265709  0.2421593769430907   T   T   T
  0.4942955816320035  0.5035004624250393  0.3664583796379834   T   T   T
  0.0000000000000000  0.0000000000000000  0.1213788190657894   F   F   F
  0.5000000000000000  0.0000000000000000  0.1213788190657894   F   F   F
  0.9982992451798743  0.4997141227843169  0.3568310517957185   T   T   T
  0.9992215097466173 -0.0000102231178590  0.2423632989403286   T   T   T
  0.0000000000000000  0.0000000000000000  0.0000000000000000   F   F   F
