# Supplementary material for: Spontaneous dynamical disordering of borophenes in MgB2 and related metal borides
Source: Nat Commun. 2021 Nov 1;12:6268. doi: 10.1038/s41467-021-26512-4 (PMC8560812; doi:10.1038/s41467-021-26512-4)
Supplement: Supplementary file 3 — Source Data [file 41467_2021_26512_MOESM3_ESM.zip › SI_data/2x2 local minima/03.POSCAR.vasp]

 B Mg                                   
   1.0000000000000000     
     6.1473599999999999    0.0000000000000000    0.0000000000000000
    -3.0736800000000000    5.3237699999999997    0.0000000000000000
     0.0000000000000000    0.0000000000000000   29.1183422874168016
   B    Mg
    32    16
Selective dynamics
Direct
  0.8333335000000019  0.6666664999999981  0.1820682285986805   F   F   F
  0.6666664999999981  0.8333335000000019  0.1820682285986805   F   F   F
  0.6736336534119198  0.8324284776654953  0.4332148275897276   T   T   T
  0.8323672467825700  0.6671658087549661  0.3032596304915183   T   T   T
  0.8293014131741072  0.1656326685604270  0.3041181450964032   T   T   T
  0.3344268623172233  0.6698517275273667  0.3031775325014026   T   T   T
  0.3343734917605428  0.1665035190526964  0.3031785648105036   T   T   T
  0.6643868090617625  0.8348286510233208  0.3034489472707856   T   T   T
  0.8333335000000019  0.1666664999999981  0.1820682285986805   F   F   F
  0.6644006351699357  0.3315214062182575  0.3034568736909045   T   T   T
  0.1664502781355225  0.3341323558794279  0.3029368945267083   T   T   T
  0.8347138938399272  0.6707144759854279  0.4323698424065012   T   T   T
  0.3100358554651274  0.2134742187354861  0.4310892007451423   T   T   T
  0.3093496436304970  0.6024112940795198  0.4310599920925289   T   T   T
 -0.0025552265060763  0.5183038632132018  0.4379551833515338   T   T   T
 -0.0022606969094303  0.9861650899974377  0.4379327706321533   T   T   T
  0.5186484182731019  0.5127994433895594  0.4411784311311150   T   T   T
  0.1692238660565734  0.8355869538637203  0.3038279726700123   T   T   T
  0.6666664999999981  0.3333335000000019  0.1820682285986805   F   F   F
  0.6731833025977944  0.3476716731219016  0.4332462586574896   T   T   T
  0.3333335000000019  0.6666664999999981  0.1820682285986805   F   F   F
  0.1666664999999981  0.3333335000000019  0.0606894095328911   F   F   F
  0.3333335000000019  0.1666664999999981  0.0606894095328911   F   F   F
  0.1666664999999981  0.8333335000000019  0.0606894095328911   F   F   F
  0.3333335000000019  0.6666664999999981  0.0606894095328911   F   F   F
  0.6666664999999981  0.3333335000000019  0.0606894095328911   F   F   F
  0.8333335000000019  0.1666664999999981  0.0606894095328911   F   F   F
  0.6666664999999981  0.8333335000000019  0.0606894095328911   F   F   F
  0.8333335000000019  0.6666664999999981  0.0606894095328911   F   F   F
  0.3333335000000019  0.1666664999999981  0.1820682285986805   F   F   F
  0.1666664999999981  0.3333335000000019  0.1820682285986805   F   F   F
  0.1666664999999981  0.8333335000000019  0.1820682285986805   F   F   F
  0.5012798454014126  0.0023521913952669  0.3694724242753888   T   T   T
  0.5000000000000000  0.5000000000000000  0.1213788190657894   F   F   F
  0.0000000000000000  0.5000000000000000  0.0000000000000000   F   F   F
  0.0000000000000000  0.5000000000000000  0.1213788190657894   F   F   F
  0.9995351103443897  0.5003245448810750  0.2424433954441460   T   T   T
  0.5000000000000000  0.0000000000000000  0.0000000000000000   F   F   F
  0.0009668735128243  0.0015013498769597  0.3576446917639044   T   T   T
  0.4996400327908917  0.5004207506783043  0.2422406180570774   T   T   T
  0.5000000000000000  0.5000000000000000  0.0000000000000000   F   F   F
  0.4996325737286274  0.0004408118559780  0.2424641514841223   T   T   T
  0.4963485237166862  0.4994393965964711  0.3579600384100340   T   T   T
  0.0000000000000000  0.0000000000000000  0.1213788190657894   F   F   F
  0.5000000000000000  0.0000000000000000  0.1213788190657894   F   F   F
  0.0012767022226142  0.5016454307172755  0.3576996736361079   T   T   T
  0.9995502729206742  0.0003979966933598  0.2424439286923515   T   T   T
  0.0000000000000000  0.0000000000000000  0.0000000000000000   F   F   F
