# Supplementary material for: Spontaneous dynamical disordering of borophenes in MgB2 and related metal borides
Source: Nat Commun. 2021 Nov 1;12:6268. doi: 10.1038/s41467-021-26512-4 (PMC8560812; doi:10.1038/s41467-021-26512-4)
Supplement: Supplementary file 3 — Source Data [file 41467_2021_26512_MOESM3_ESM.zip › SI_data/2x2 local minima/16.POSCAR.vasp]

B Mg                                   
   1.0000000000000000     
     6.1473599999999999    0.0000000000000000    0.0000000000000000
    -3.0736800000000000    5.3237699999999997    0.0000000000000000
     0.0000000000000000    0.0000000000000000   29.1183422874168016
   B    Mg
    32    16
Selective dynamics
Direct
  0.8333335000000019  0.6666664999999981  0.1820682285986805   F   F   F
  0.6666664999999981  0.8333335000000019  0.1820682285986805   F   F   F
  0.8974087775738921  0.4919423334355746  0.4377564250527447   T   T   T
  0.8313617560666782  0.6668308649639045  0.3030362896197699   T   T   T
  0.8289713777704034  0.1627492440573982  0.3047806394463448   T   T   T
  0.3319257939100570  0.6668956044996411  0.3028605641123786   T   T   T
  0.3307679817748539  0.1646629873602526  0.3022371457950794   T   T   T
  0.6642490440099853  0.8331440436156993  0.3038399371662676   T   T   T
  0.8333335000000019  0.1666664999999981  0.1820682285986805   F   F   F
  0.6623027339595577  0.3301255755952411  0.3031936741178137   T   T   T
  0.1643441092079936  0.3307339755761156  0.3027287967606332   T   T   T
  0.1131466789194977  0.7940416153723696  0.4317175020090592   T   T   T
  0.5739954858254149  0.3588137725993756  0.4320516287890497   T   T   T
  0.5019955944368828  0.6372875873980485  0.4345390453562245   T   T   T
  0.2030284141470308  0.5700115957188316  0.4337796265312555   T   T   T
  0.2917845578168126  0.0970576798736545  0.4282070814812852   T   T   T
  0.7804570024799884  0.6809950565794928  0.4324352097154072   T   T   T
  0.1649787763747678  0.8336411522662183  0.3033457594657201   T   T   T
  0.6666664999999981  0.3333335000000019  0.1820682285986805   F   F   F
  0.2478391493275860  0.3292507984136466  0.4295815271197752   T   T   T
  0.3333335000000019  0.6666664999999981  0.1820682285986805   F   F   F
  0.1666664999999981  0.3333335000000019  0.0606894095328911   F   F   F
  0.3333335000000019  0.1666664999999981  0.0606894095328911   F   F   F
  0.1666664999999981  0.8333335000000019  0.0606894095328911   F   F   F
  0.3333335000000019  0.6666664999999981  0.0606894095328911   F   F   F
  0.6666664999999981  0.3333335000000019  0.0606894095328911   F   F   F
  0.8333335000000019  0.1666664999999981  0.0606894095328911   F   F   F
  0.6666664999999981  0.8333335000000019  0.0606894095328911   F   F   F
  0.8333335000000019  0.6666664999999981  0.0606894095328911   F   F   F
  0.3333335000000019  0.1666664999999981  0.1820682285986805   F   F   F
  0.1666664999999981  0.3333335000000019  0.1820682285986805   F   F   F
  0.1666664999999981  0.8333335000000019  0.1820682285986805   F   F   F
  0.4877656212589331  0.9932530138930266  0.3649064742305614   T   T   T
  0.5000000000000000  0.5000000000000000  0.1213788190657894   F   F   F
  0.0000000000000000  0.5000000000000000  0.0000000000000000   F   F   F
  0.0000000000000000  0.5000000000000000  0.1213788190657894   F   F   F
  0.9989176758581891  0.4998605002652277  0.2424078858600897   T   T   T
  0.5000000000000000  0.0000000000000000  0.0000000000000000   F   F   F
  0.0026318390021698  0.0021470279973096  0.3628366554590542   T   T   T
  0.4983016147966965  0.4988188267688007  0.2421338810177366   T   T   T
  0.5000000000000000  0.5000000000000000  0.0000000000000000   F   F   F
  0.4988349842323832 -0.0006847886484096  0.2425149565370759   T   T   T
  0.4955306111789614  0.4957346859985339  0.3562093356707988   T   T   T
  0.0000000000000000  0.0000000000000000  0.1213788190657894   F   F   F
  0.5000000000000000  0.0000000000000000  0.1213788190657894   F   F   F
  0.9982736608067327  0.4986539933978551  0.3566495761065815   T   T   T
  0.9981986401999353 -0.0007651828094613  0.2424484829094935   T   T   T
  0.0000000000000000  0.0000000000000000  0.0000000000000000   F   F   F
