# Supplementary material for: Spontaneous dynamical disordering of borophenes in MgB2 and related metal borides
Source: Nat Commun. 2021 Nov 1;12:6268. doi: 10.1038/s41467-021-26512-4 (PMC8560812; doi:10.1038/s41467-021-26512-4)
Supplement: Supplementary file 3 — Source Data [file 41467_2021_26512_MOESM3_ESM.zip › SI_data/2x2 local minima/15.POSCAR.vasp]

 B Mg                                   
   1.0000000000000000     
     6.1473599999999999    0.0000000000000000    0.0000000000000000
    -3.0736800000000000    5.3237699999999997    0.0000000000000000
     0.0000000000000000    0.0000000000000000   29.1183422874168016
   B    Mg
    32    16
Selective dynamics
Direct
  0.8333335000000019  0.6666664999999981  0.1820682285986805   F   F   F
  0.6666664999999981  0.8333335000000019  0.1820682285986805   F   F   F
  0.4952790642689850  0.0025438009193656  0.4360389662312060   T   T   T
  0.8312402295392570  0.6655432492021257  0.3029498193172245   T   T   T
  0.8312525549828691  0.1695915855797054  0.3029389159468638   T   T   T
  0.3272595497408047  0.6655592132170275  0.3028816943126996   T   T   T
  0.3298877148553576  0.1668702173309105  0.3025748846509325   T   T   T
  0.6632495613533962  0.8335793708446526  0.3033435867097258   T   T   T
  0.8333335000000019  0.1666664999999981  0.1820682285986805   F   F   F
  0.6663312933115580  0.3351126234875083  0.3027330692371405   T   T   T
  0.1616831664693974  0.3351012762655274  0.3027264636691149   T   T   T
  0.8083802822610308  0.1249277371160429  0.4246935472516554   T   T   T
  0.8083318172114351  0.6894714941124953  0.4247022516785851   T   T   T
  0.3298507359829088  0.1679313199922553  0.4378167583472184   T   T   T
  0.3727713143321874  0.6893869158105943  0.4246817915325303   T   T   T
  0.9989876019382246  0.0024957045631094  0.4360210305335385   T   T   T
  0.4953644572836599  0.4988992950216503  0.4360477768003259   T   T   T
  0.1616978559511904  0.8305146255135611  0.3027424042250029   T   T   T
  0.6666664999999981  0.3333335000000019  0.1820682285986805   F   F   F
  0.6631177786840071  0.8345616293277950  0.4494792114062679   T   T   T
  0.3333335000000019  0.6666664999999981  0.1820682285986805   F   F   F
  0.1666664999999981  0.3333335000000019  0.0606894095328911   F   F   F
  0.3333335000000019  0.1666664999999981  0.0606894095328911   F   F   F
  0.1666664999999981  0.8333335000000019  0.0606894095328911   F   F   F
  0.3333335000000019  0.6666664999999981  0.0606894095328911   F   F   F
  0.6666664999999981  0.3333335000000019  0.0606894095328911   F   F   F
  0.8333335000000019  0.1666664999999981  0.0606894095328911   F   F   F
  0.6666664999999981  0.8333335000000019  0.0606894095328911   F   F   F
  0.8333335000000019  0.6666664999999981  0.0606894095328911   F   F   F
  0.3333335000000019  0.1666664999999981  0.1820682285986805   F   F   F
  0.1666664999999981  0.3333335000000019  0.1820682285986805   F   F   F
  0.1666664999999981  0.8333335000000019  0.1820682285986805   F   F   F
  0.4940013226222755  0.0026074728897398  0.3576815903488260   T   T   T
  0.5000000000000000  0.5000000000000000  0.1213788190657894   F   F   F
  0.0000000000000000  0.5000000000000000  0.0000000000000000   F   F   F
  0.0000000000000000  0.5000000000000000  0.1213788190657894   F   F   F
  0.9981541966823657  0.5001279465454350  0.2422379591479510   T   T   T
  0.5000000000000000  0.0000000000000000  0.0000000000000000   F   F   F
  0.0008903002729636  0.0026895211716651  0.3576643035038004   T   T   T
  0.4983447156795655  0.5005127667510314  0.2421047051077346   T   T   T
  0.5000000000000000  0.5000000000000000  0.0000000000000000   F   F   F
  0.4983698124277565  0.9998792272100259  0.2421093812856387   T   T   T
  0.4939001032799477  0.4956777763514735  0.3577126480033873   T   T   T
  0.0000000000000000  0.0000000000000000  0.1213788190657894   F   F   F
  0.5000000000000000  0.0000000000000000  0.1213788190657894   F   F   F
  0.9962134980460254  0.5005145101035152  0.3700947575507562   T   T   T
  0.9977532457505708  0.9998760771033300  0.2421181296166025   T   T   T
  0.0000000000000000  0.0000000000000000  0.0000000000000000   F   F   F
