# Supplementary material for: Spontaneous dynamical disordering of borophenes in MgB2 and related metal borides
Source: Nat Commun. 2021 Nov 1;12:6268. doi: 10.1038/s41467-021-26512-4 (PMC8560812; doi:10.1038/s41467-021-26512-4)
Supplement: Supplementary file 3 — Source Data [file 41467_2021_26512_MOESM3_ESM.zip › SI_data/2x2 local minima/09.POSCAR.vasp]

 B Mg                                   
   1.0000000000000000     
     6.1473599999999999    0.0000000000000000    0.0000000000000000
    -3.0736800000000000    5.3237699999999997    0.0000000000000000
     0.0000000000000000    0.0000000000000000   29.1183422874168016
   B    Mg
    32    16
Selective dynamics
Direct
  0.8333335000000019  0.6666664999999981  0.1820682285986805   F   F   F
  0.6666664999999981  0.8333335000000019  0.1820682285986805   F   F   F
  0.1253495677725123  0.3142683713163856  0.4350803683241561   T   T   T
  0.8362691698947949  0.6705793320999692  0.3021686109976608   T   T   T
  0.8363201992142949  0.1708005705441998  0.3021710448509459   T   T   T
  0.3321956413725169  0.6685578755024760  0.3038727220681707   T   T   T
  0.3323823133344444  0.1688074772750897  0.3038728760072448   T   T   T
  0.6689935626372729  0.8370928307005737  0.3022468326925503   T   T   T
  0.8333335000000019  0.1666664999999981  0.1820682285986805   F   F   F
  0.6690390235269474  0.3372667608499234  0.3022470263741114   T   T   T
  0.1652450568694362  0.3353318292122474  0.3034476805559880   T   T   T
  0.7929240639541885  0.1482880205653292  0.4268209006908283   T   T   T
  0.7928666609457191  0.6481878458700858  0.4268223250677376   T   T   T
  0.2963610789367125  0.1498545610725708  0.4374516570372777   T   T   T
  0.2964587103137378  0.6498598112785189  0.4374523321561418   T   T   T
  0.4672792786576529  0.4851461261433521  0.4398001121183039   T   T   T
  0.4672755966784701  0.9850816364205468  0.4398073913264758   T   T   T
  0.1651636960160913  0.8350705229322820  0.3034482818875389   T   T   T
  0.6666664999999981  0.3333335000000019  0.1820682285986805   F   F   F
  0.1253639420369900  0.8143537453541916  0.4350780914102925   T   T   T
  0.3333335000000019  0.6666664999999981  0.1820682285986805   F   F   F
  0.1666664999999981  0.3333335000000019  0.0606894095328911   F   F   F
  0.3333335000000019  0.1666664999999981  0.0606894095328911   F   F   F
  0.1666664999999981  0.8333335000000019  0.0606894095328911   F   F   F
  0.3333335000000019  0.6666664999999981  0.0606894095328911   F   F   F
  0.6666664999999981  0.3333335000000019  0.0606894095328911   F   F   F
  0.8333335000000019  0.1666664999999981  0.0606894095328911   F   F   F
  0.6666664999999981  0.8333335000000019  0.0606894095328911   F   F   F
  0.8333335000000019  0.6666664999999981  0.0606894095328911   F   F   F
  0.3333335000000019  0.1666664999999981  0.1820682285986805   F   F   F
  0.1666664999999981  0.3333335000000019  0.1820682285986805   F   F   F
  0.1666664999999981  0.8333335000000019  0.1820682285986805   F   F   F
  0.5074657877792245  0.0068605563803460  0.3580996970000236   T   T   T
  0.5000000000000000  0.5000000000000000  0.1213788190657894   F   F   F
  0.0000000000000000  0.5000000000000000  0.0000000000000000   F   F   F
  0.0000000000000000  0.5000000000000000  0.1213788190657894   F   F   F
  0.0007399278107235  0.5020105531284678  0.2421948159173596   T   T   T
  0.5000000000000000  0.0000000000000000  0.0000000000000000   F   F   F
  0.9913761695728081 -0.0013444630631265  0.3633703629196467   T   T   T
  0.4998811364472712  0.5015532489068144  0.2422772986537546   T   T   T
  0.5000000000000000  0.5000000000000000  0.0000000000000000   F   F   F
  0.4999129732013401  0.0016006670713658  0.2422686897784909   T   T   T
  0.5074474925807421  0.5068030143309712  0.3580856452402358   T   T   T
  0.0000000000000000  0.0000000000000000  0.1213788190657894   F   F   F
  0.5000000000000000  0.0000000000000000  0.1213788190657894   F   F   F
  0.9913609846340640  0.4986358922187246  0.3633587566336673   T   T   T
  0.0007737583276936  0.0020495904031619  0.2421788941317389   T   T   T
  0.0000000000000000  0.0000000000000000  0.0000000000000000   F   F   F
