# Supplementary material for: Spontaneous dynamical disordering of borophenes in MgB2 and related metal borides
Source: Nat Commun. 2021 Nov 1;12:6268. doi: 10.1038/s41467-021-26512-4 (PMC8560812; doi:10.1038/s41467-021-26512-4)
Supplement: Supplementary file 3 — Source Data [file 41467_2021_26512_MOESM3_ESM.zip › SI_data/2x2 local minima/05.POSCAR.vasp]

 B Mg                                   
   1.0000000000000000     
     6.1473599999999999    0.0000000000000000    0.0000000000000000
    -3.0736800000000000    5.3237699999999997    0.0000000000000000
     0.0000000000000000    0.0000000000000000   29.1183422874168016
   B    Mg
    32    16
Selective dynamics
Direct
  0.8333335000000019  0.6666664999999981  0.1820682285986805   F   F   F
  0.6666664999999981  0.8333335000000019  0.1820682285986805   F   F   F
  0.3357514713454262  0.1717528091578992  0.4216529496752776   T   T   T
  0.8350615936797431  0.6704786053738245  0.3025503809888522   T   T   T
  0.8351448390424285  0.1705868770170168  0.3025385361133913   T   T   T
  0.3350881805907391  0.6705922391342425  0.3025590258409631   T   T   T
  0.3350628890305552  0.1705444921049441  0.3025458954056323   T   T   T
  0.6684804791406410  0.8370242797510341  0.3025490391132549   T   T   T
  0.8333335000000019  0.1666664999999981  0.1820682285986805   F   F   F
  0.6685268898456834  0.3371318311935141  0.3025418469423152   T   T   T
  0.1685481465942696  0.3370088486840088  0.3025496890683391   T   T   T
  0.6693096213644768  0.8381184789502978  0.4216527913245017   T   T   T
  0.6692707073880853  0.3381413539398345  0.4216478359613682   T   T   T
  0.1692593447497829  0.8380987008958618  0.4216508367979395   T   T   T
  0.1694598080182904  0.3381735287314957  0.4216619145256044   T   T   T
  0.8357227071183018  0.1717183701518770  0.4216591198414645   T   T   T
  0.8357868024885075  0.6716712939237071  0.4216476791080453   T   T   T
  0.1685710185190198  0.8370697170214616  0.3025552909679557   T   T   T
  0.6666664999999981  0.3333335000000019  0.1820682285986805   F   F   F
  0.3356492508885844  0.6716269627160975  0.4216509395909590   T   T   T
  0.3333335000000019  0.6666664999999981  0.1820682285986805   F   F   F
  0.1666664999999981  0.3333335000000019  0.0606894095328911   F   F   F
  0.3333335000000019  0.1666664999999981  0.0606894095328911   F   F   F
  0.1666664999999981  0.8333335000000019  0.0606894095328911   F   F   F
  0.3333335000000019  0.6666664999999981  0.0606894095328911   F   F   F
  0.6666664999999981  0.3333335000000019  0.0606894095328911   F   F   F
  0.8333335000000019  0.1666664999999981  0.0606894095328911   F   F   F
  0.6666664999999981  0.8333335000000019  0.0606894095328911   F   F   F
  0.8333335000000019  0.6666664999999981  0.0606894095328911   F   F   F
  0.3333335000000019  0.1666664999999981  0.1820682285986805   F   F   F
  0.1666664999999981  0.3333335000000019  0.1820682285986805   F   F   F
  0.1666664999999981  0.8333335000000019  0.1820682285986805   F   F   F
  0.5022922564293257  0.0046343896115012  0.3633232453718900   T   T   T
  0.5000000000000000  0.5000000000000000  0.1213788190657894   F   F   F
  0.0000000000000000  0.5000000000000000  0.0000000000000000   F   F   F
  0.0000000000000000  0.5000000000000000  0.1213788190657894   F   F   F
  0.0009816656108131  0.5020509322048807  0.2420201169763623   T   T   T
  0.5000000000000000  0.0000000000000000  0.0000000000000000   F   F   F
  0.0023982341047353  0.0046747131736001  0.3633260476230977   T   T   T
  0.5009118003713685  0.5020609198419024  0.2420167654422190   T   T   T
  0.5000000000000000  0.5000000000000000  0.0000000000000000   F   F   F
  0.5009283618219186  0.0019319798520690  0.2420176344072325   T   T   T
  0.5023208000345629  0.5046215040119374  0.3633259823664379   T   T   T
  0.0000000000000000  0.0000000000000000  0.1213788190657894   F   F   F
  0.5000000000000000  0.0000000000000000  0.1213788190657894   F   F   F
  0.0023385869761285  0.5046606145190803  0.3633264656855439   T   T   T
  0.0009908537728982  0.0020654610189171  0.2420181496195942   T   T   T
  0.0000000000000000  0.0000000000000000  0.0000000000000000   F   F   F
