# Supplementary material for: Spontaneous dynamical disordering of borophenes in MgB2 and related metal borides
Source: Nat Commun. 2021 Nov 1;12:6268. doi: 10.1038/s41467-021-26512-4 (PMC8560812; doi:10.1038/s41467-021-26512-4)
Supplement: Supplementary file 3 — Source Data [file 41467_2021_26512_MOESM3_ESM.zip › SI_data/2x2 local minima/10.POSCAR.vasp]

 B Mg                                   
   1.0000000000000000     
     6.1473599999999999    0.0000000000000000    0.0000000000000000
    -3.0736800000000000    5.3237699999999997    0.0000000000000000
     0.0000000000000000    0.0000000000000000   29.1183422874168016
   B    Mg
    32    16
Selective dynamics
Direct
  0.8333335000000019  0.6666664999999981  0.1820682285986805   F   F   F
  0.6666664999999981  0.8333335000000019  0.1820682285986805   F   F   F
  0.2000472202191246  0.3548153589484665  0.4217227525481989   T   T   T
  0.8339990841084233  0.6690320566805111  0.3029733013642531   T   T   T
  0.8319941875727834  0.1680384780882783  0.3044129096213670   T   T   T
  0.3310832565441904  0.6691203585367644  0.3029784470472632   T   T   T
  0.3311022374151000  0.1660782575669905  0.3029982643510379   T   T   T
  0.6664202126294806  0.8367449118559305  0.3031322704911915   T   T   T
  0.8333335000000019  0.1666664999999981  0.1820682285986805   F   F   F
  0.6664112901734610  0.3336810051204122  0.3031741633693428   T   T   T
  0.1634311938378970  0.3336957287174998  0.3031015969839511   T   T   T
  0.8315767182808316  0.6705257606301590  0.4280816643078125   T   T   T
  0.3275727878787227  0.1665236309507395  0.4280939085909936   T   T   T
  0.3275114316946883  0.6705812786393310  0.4281387554716593   T   T   T
  0.4953176628077400  0.5025981925730083  0.4446681798986581   T   T   T
  0.6432752672585859  0.7979577692105837  0.4217209628176664   T   T   T
  0.6433250781953832  0.3548905208780976  0.4218019190225765   T   T   T
  0.1655589581818448  0.8347869519036929  0.3042683909787996   T   T   T
  0.6666664999999981  0.3333335000000019  0.1820682285986805   F   F   F
  0.1621368349074765  0.8359515943155207  0.4303630496011851   T   T   T
  0.3333335000000019  0.6666664999999981  0.1820682285986805   F   F   F
  0.1666664999999981  0.3333335000000019  0.0606894095328911   F   F   F
  0.3333335000000019  0.1666664999999981  0.0606894095328911   F   F   F
  0.1666664999999981  0.8333335000000019  0.0606894095328911   F   F   F
  0.3333335000000019  0.6666664999999981  0.0606894095328911   F   F   F
  0.6666664999999981  0.3333335000000019  0.0606894095328911   F   F   F
  0.8333335000000019  0.1666664999999981  0.0606894095328911   F   F   F
  0.6666664999999981  0.8333335000000019  0.0606894095328911   F   F   F
  0.8333335000000019  0.6666664999999981  0.0606894095328911   F   F   F
  0.3333335000000019  0.1666664999999981  0.1820682285986805   F   F   F
  0.1666664999999981  0.3333335000000019  0.1820682285986805   F   F   F
  0.1666664999999981  0.8333335000000019  0.1820682285986805   F   F   F
  0.4987597987712583  0.0029816815396547  0.3663975399425762   T   T   T
  0.5000000000000000  0.5000000000000000  0.1213788190657894   F   F   F
  0.0000000000000000  0.5000000000000000  0.0000000000000000   F   F   F
  0.0000000000000000  0.5000000000000000  0.1213788190657894   F   F   F
  0.9987598298538323  0.5005739620769759  0.2428714908542560   T   T   T
  0.5000000000000000  0.0000000000000000  0.0000000000000000   F   F   F
  0.9960968664708041  0.0029363649901809  0.3663846502180512   T   T   T
  0.4989289360959361  0.5007769076034045  0.2425280836019282   T   T   T
  0.5000000000000000  0.5000000000000000  0.0000000000000000   F   F   F
  0.4991515024628251  0.0009539032485123  0.2428449726197378   T   T   T
  0.4979014399861733  0.5016916443298488  0.3560744874695795   T   T   T
  0.0000000000000000  0.0000000000000000  0.1213788190657894   F   F   F
  0.5000000000000000  0.0000000000000000  0.1213788190657894   F   F   F
  0.9960444113151298  0.5003303377093842  0.3663877744177789   T   T   T
  0.9988698723215232  0.0008713377429540  0.2428666266439896   T   T   T
  0.0000000000000000  0.0000000000000000  0.0000000000000000   F   F   F
