# Supplementary material for: Spontaneous dynamical disordering of borophenes in MgB2 and related metal borides
Source: Nat Commun. 2021 Nov 1;12:6268. doi: 10.1038/s41467-021-26512-4 (PMC8560812; doi:10.1038/s41467-021-26512-4)
Supplement: Supplementary file 3 — Source Data [file 41467_2021_26512_MOESM3_ESM.zip › SI_data/2x2 local minima/012.POSCAR.vasp]

 B Mg                                   
   1.0000000000000000     
     6.1473599999999999    0.0000000000000000    0.0000000000000000
    -3.0736800000000000    5.3237699999999997    0.0000000000000000
     0.0000000000000000    0.0000000000000000   29.1183422874168016
   B    Mg
    32    16
Selective dynamics
Direct
  0.8333335000000019  0.6666664999999981  0.1820682285986805   F   F   F
  0.6666664999999981  0.8333335000000019  0.1820682285986805   F   F   F
  0.6478218316512672  0.3356541528208253  0.4312593173448855   T   T   T
  0.8312488741190125  0.6645400171049782  0.3030992685349617   T   T   T
  0.8337018115037885  0.1695631666765413  0.3032900751534822   T   T   T
  0.3311193998828109  0.6645124091442304  0.3030699110903101   T   T   T
  0.3334127084937656  0.1691095947462554  0.3031184016743879   T   T   T
  0.6643590712419526  0.8308100959859427  0.3033055345856984   T   T   T
  0.8333335000000019  0.1666664999999981  0.1820682285986805   F   F   F
  0.6668127036516349  0.3359503191410179  0.3030697453965249   T   T   T
  0.1670096330905655  0.3358953755712066  0.3030968911407709   T   T   T
  0.3318805696716986  0.1594770951689966  0.4318215841110744   T   T   T
  0.3113113328271911  0.6630567122108690  0.4312752534597546   T   T   T
  0.8555394426768452  0.6636332569051930  0.4313493947023571   T   T   T
  0.0088524028643408  0.9993105929950101  0.4364469240277483   T   T   T
  0.1910627696583747  0.3350324094724692  0.4313362660561857   T   T   T
  0.4948336535176875  0.9993381905228845  0.4362196544163300   T   T   T
  0.1645756275122119  0.8313443910384184  0.3031248299080200   T   T   T
  0.6666664999999981  0.3333335000000019  0.1820682285986805   F   F   F
  0.1718074779284638  0.8394420489155036  0.4318308685143087   T   T   T
  0.3333335000000019  0.6666664999999981  0.1820682285986805   F   F   F
  0.1666664999999981  0.3333335000000019  0.0606894095328911   F   F   F
  0.3333335000000019  0.1666664999999981  0.0606894095328911   F   F   F
  0.1666664999999981  0.8333335000000019  0.0606894095328911   F   F   F
  0.3333335000000019  0.6666664999999981  0.0606894095328911   F   F   F
  0.6666664999999981  0.3333335000000019  0.0606894095328911   F   F   F
  0.8333335000000019  0.1666664999999981  0.0606894095328911   F   F   F
  0.6666664999999981  0.8333335000000019  0.0606894095328911   F   F   F
  0.8333335000000019  0.6666664999999981  0.0606894095328911   F   F   F
  0.3333335000000019  0.1666664999999981  0.1820682285986805   F   F   F
  0.1666664999999981  0.3333335000000019  0.1820682285986805   F   F   F
  0.1666664999999981  0.8333335000000019  0.1820682285986805   F   F   F
  0.5009364777140650  0.0002558379496598  0.3569867870764297   T   T   T
  0.5000000000000000  0.5000000000000000  0.1213788190657894   F   F   F
  0.0000000000000000  0.5000000000000000  0.0000000000000000   F   F   F
  0.0000000000000000  0.5000000000000000  0.1213788190657894   F   F   F
  0.9988291039853757  0.4996535982597016  0.2424557449904159   T   T   T
  0.5000000000000000  0.0000000000000000  0.0000000000000000   F   F   F
  0.9967992927932209  0.0002823505059207  0.3572359460484394   T   T   T
  0.4992960835846535  0.5005779418105142  0.2424583672901276   T   T   T
  0.5000000000000000  0.5000000000000000  0.0000000000000000   F   F   F
  0.4992494933773261  0.0002125374755628  0.2425034556634772   T   T   T
  0.5011867144941362  0.5037135286297951  0.3644028954598427   T   T   T
  0.0000000000000000  0.0000000000000000  0.1213788190657894   F   F   F
  0.5000000000000000  0.0000000000000000  0.1213788190657894   F   F   F
  0.9976308250531554  0.4966447224152066  0.3643176466877462   T   T   T
  0.9989377622142569  0.0002188010977836  0.2425106398274365   T   T   T
  0.0000000000000000  0.0000000000000000  0.0000000000000000   F   F   F
