# Supplementary material for: Spontaneous dynamical disordering of borophenes in MgB2 and related metal borides
Source: Nat Commun. 2021 Nov 1;12:6268. doi: 10.1038/s41467-021-26512-4 (PMC8560812; doi:10.1038/s41467-021-26512-4)
Supplement: Supplementary file 3 — Source Data [file 41467_2021_26512_MOESM3_ESM.zip › SI_data/2x2 local minima/02.POSCAR.vasp]

 B Mg                                   
   1.0000000000000000     
     6.1473599999999999    0.0000000000000000    0.0000000000000000
    -3.0736800000000000    5.3237699999999997    0.0000000000000000
     0.0000000000000000    0.0000000000000000   29.1183422874168016
   B    Mg
    32    16
Selective dynamics
Direct
  0.8333335000000019  0.6666664999999981  0.1820682285986805   F   F   F
  0.6666664999999981  0.8333335000000019  0.1820682285986805   F   F   F
  0.1133836802947733  0.3351529810020781  0.4323437846888059   T   T   T
  0.8292596132879815  0.6665487455624266  0.3033370889522269   T   T   T
  0.8318392603452369  0.1676458917609128  0.3027040626885296   T   T   T
  0.3325275551615332  0.6669235860587867  0.3032746328818952   T   T   T
  0.3329747957821882  0.1702461553074412  0.3033230574859833   T   T   T
  0.6640512661279334  0.8326312007724398  0.3032512663385054   T   T   T
  0.8333335000000019  0.1666664999999981  0.1820682285986805   F   F   F
  0.6637272748534923  0.3357005563547080  0.3034201162319428   T   T   T
  0.1668614770436256  0.3354322619892141  0.3032363447730761   T   T   T
  0.3281188031572841  0.6740092448744722  0.4322807365587731   T   T   T
  0.9986215686824680  0.5298453039551719  0.4389059345576663   T   T   T
  0.9899336018206808  0.0125904780596085  0.4362223368581662   T   T   T
  0.4724009723008815  0.0031828042067381  0.4389502342403173   T   T   T
  0.6674131504182679  0.8889957920755335  0.4322859925576815   T   T   T
  0.7672143911547963  0.2350502173456447  0.4328456395319581   T   T   T
  0.1652918065990040  0.8342001828030740  0.3028559810034254   T   T   T
  0.6666664999999981  0.3333335000000019  0.1820682285986805   F   F   F
  0.1498025773531274  0.8522588812826883  0.4347723603610728   T   T   T
  0.3333335000000019  0.6666664999999981  0.1820682285986805   F   F   F
  0.1666664999999981  0.3333335000000019  0.0606894095328911   F   F   F
  0.3333335000000019  0.1666664999999981  0.0606894095328911   F   F   F
  0.1666664999999981  0.8333335000000019  0.0606894095328911   F   F   F
  0.3333335000000019  0.6666664999999981  0.0606894095328911   F   F   F
  0.6666664999999981  0.3333335000000019  0.0606894095328911   F   F   F
  0.8333335000000019  0.1666664999999981  0.0606894095328911   F   F   F
  0.6666664999999981  0.8333335000000019  0.0606894095328911   F   F   F
  0.8333335000000019  0.6666664999999981  0.0606894095328911   F   F   F
  0.3333335000000019  0.1666664999999981  0.1820682285986805   F   F   F
  0.1666664999999981  0.3333335000000019  0.1820682285986805   F   F   F
  0.1666664999999981  0.8333335000000019  0.1820682285986805   F   F   F
  0.4988761241152361  0.0020826013691697  0.3574237275147943   T   T   T
  0.5000000000000000  0.5000000000000000  0.1213788190657894   F   F   F
  0.0000000000000000  0.5000000000000000  0.0000000000000000   F   F   F
  0.0000000000000000  0.5000000000000000  0.1213788190657894   F   F   F
  0.9991668242465235  0.5006248135462299  0.2418941974354551   T   T   T
  0.5000000000000000  0.0000000000000000  0.0000000000000000   F   F   F
  0.9993565478621452  0.0000463231575645  0.3579540839209622   T   T   T
  0.4991741677913623  0.5006479284234814  0.2420451184721508   T   T   T
  0.5000000000000000  0.5000000000000000  0.0000000000000000   F   F   F
  0.4991654414019845  0.0006069922332406  0.2418870227181941   T   T   T
  0.4979865205170284  0.5016583686637783  0.3670547127516950   T   T   T
  0.0000000000000000  0.0000000000000000  0.1213788190657894   F   F   F
  0.5000000000000000  0.0000000000000000  0.1213788190657894   F   F   F
  0.9975130910823287  0.5006191923071303  0.3574152580433372   T   T   T
  0.9991344076901164  0.0005971331097295  0.2419821544140751   T   T   T
  0.0000000000000000  0.0000000000000000  0.0000000000000000   F   F   F
