# Supplementary material for: Spontaneous dynamical disordering of borophenes in MgB2 and related metal borides
Source: Nat Commun. 2021 Nov 1;12:6268. doi: 10.1038/s41467-021-26512-4 (PMC8560812; doi:10.1038/s41467-021-26512-4)
Supplement: Supplementary file 3 — Source Data [file 41467_2021_26512_MOESM3_ESM.zip › SI_data/2x2 local minima/07.POSCAR.vasp]

 B Mg                                   
   1.0000000000000000     
     6.1473599999999999    0.0000000000000000    0.0000000000000000
    -3.0736800000000000    5.3237699999999997    0.0000000000000000
     0.0000000000000000    0.0000000000000000   29.1183422874168016
   B    Mg
    32    16
Selective dynamics
Direct
  0.8333335000000019  0.6666664999999981  0.1820682285986805   F   F   F
  0.6666664999999981  0.8333335000000019  0.1820682285986805   F   F   F
  0.2331464052535815  0.4147827974275364  0.4272863574258114   T   T   T
  0.8312624135663178  0.6641624095630231  0.3025364891018783   T   T   T
  0.8330079171435386  0.1660156307993531  0.3042441473981559   T   T   T
  0.3281582167823698  0.6626639756579088  0.3027232219273499   T   T   T
  0.3279268419670819  0.1632991558919566  0.3028657701107810   T   T   T
  0.6651237424137971  0.8310102631488466  0.3032200554393717   T   T   T
  0.8333335000000019  0.1666664999999981  0.1820682285986805   F   F   F
  0.6658018925940067  0.3327105604025979  0.3028072051893846   T   T   T
  0.1623098601775675  0.3309529307098314  0.3030169963456357   T   T   T
  0.8370250712940444  0.6427523444138934  0.4301408502707806   T   T   T
  0.3008308702266770  0.1923916282131918  0.4312614367068518   T   T   T
  0.5528497728902184  0.5934303038573389  0.4355377728400642   T   T   T
  0.4508468014218425  0.0302986230846386  0.4359574683168098   T   T   T
  0.3543423555528067  0.7168875864705725  0.4303709192597444   T   T   T
  0.6414440431350790  0.3394230398581172  0.4297587091705423   T   T   T
  0.1610532333288109  0.8292714515718248  0.3035579499428001   T   T   T
  0.6666664999999981  0.3333335000000019  0.1820682285986805   F   F   F
  0.1407510776043860  0.8445308774912468  0.4330014563228129   T   T   T
  0.3333335000000019  0.6666664999999981  0.1820682285986805   F   F   F
  0.1666664999999981  0.3333335000000019  0.0606894095328911   F   F   F
  0.3333335000000019  0.1666664999999981  0.0606894095328911   F   F   F
  0.1666664999999981  0.8333335000000019  0.0606894095328911   F   F   F
  0.3333335000000019  0.6666664999999981  0.0606894095328911   F   F   F
  0.6666664999999981  0.3333335000000019  0.0606894095328911   F   F   F
  0.8333335000000019  0.1666664999999981  0.0606894095328911   F   F   F
  0.6666664999999981  0.8333335000000019  0.0606894095328911   F   F   F
  0.8333335000000019  0.6666664999999981  0.0606894095328911   F   F   F
  0.3333335000000019  0.1666664999999981  0.1820682285986805   F   F   F
  0.1666664999999981  0.3333335000000019  0.1820682285986805   F   F   F
  0.1666664999999981  0.8333335000000019  0.1820682285986805   F   F   F
  0.4956513533597017  0.9983822697334283  0.3562948358466067   T   T   T
  0.5000000000000000  0.5000000000000000  0.1213788190657894   F   F   F
  0.0000000000000000  0.5000000000000000  0.0000000000000000   F   F   F
  0.0000000000000000  0.5000000000000000  0.1213788190657894   F   F   F
  0.9983518771242770  0.4988046026154203  0.2423998571736349   T   T   T
  0.5000000000000000  0.0000000000000000  0.0000000000000000   F   F   F
  0.9925964677710678  0.9951057205068700  0.3635456531062541   T   T   T
  0.4982135950832764  0.4987953763740632  0.2421358506906748   T   T   T
  0.5000000000000000  0.5000000000000000  0.0000000000000000   F   F   F
  0.4982568674156748  0.9984774696696498  0.2424160532439883   T   T   T
  0.4981189681087865  0.4973587987793511  0.3562183926801558   T   T   T
  0.0000000000000000  0.0000000000000000  0.1213788190657894   F   F   F
  0.5000000000000000  0.0000000000000000  0.1213788190657894   F   F   F
  0.9954961776204020  0.4977391180615475  0.3653867057248727   T   T   T
  0.9975960942980273  0.9987322315571628  0.2424624657696027   T   T   T
  0.0000000000000000  0.0000000000000000  0.0000000000000000   F   F   F
