# Supplementary material for: Spontaneous dynamical disordering of borophenes in MgB2 and related metal borides
Source: Nat Commun. 2021 Nov 1;12:6268. doi: 10.1038/s41467-021-26512-4 (PMC8560812; doi:10.1038/s41467-021-26512-4)
Supplement: Supplementary file 3 — Source Data [file 41467_2021_26512_MOESM3_ESM.zip › SI_data/2x2 local minima/11.POSCAR.vasp]

 B Mg                                   
   1.0000000000000000     
     6.1473599999999999    0.0000000000000000    0.0000000000000000
    -3.0736800000000000    5.3237699999999997    0.0000000000000000
     0.0000000000000000    0.0000000000000000   29.1183422874168016
   B    Mg
    32    16
Selective dynamics
Direct
  0.8333335000000019  0.6666664999999981  0.1820682285986805   F   F   F
  0.6666664999999981  0.8333335000000019  0.1820682285986805   F   F   F
  0.6646810913064254  0.3299346325759931  0.4397483056097131   T   T   T
  0.8308593866263722  0.6666848264157166  0.3030029245335981   T   T   T
  0.8312621633667724  0.1673953125111431  0.3031415898457129   T   T   T
  0.3309429614700812  0.6667471458526297  0.3030040497985698   T   T   T
  0.3311668522729097  0.1672885193590878  0.3031429628870121   T   T   T
  0.6640007989201848  0.8328967469725479  0.3031555452537517   T   T   T
  0.8333335000000019  0.1666664999999981  0.1820682285986805   F   F   F
  0.6644248787630190  0.3336119892770251  0.3029865899878748   T   T   T
  0.1643205207584017  0.3335605199949451  0.3029868907665573   T   T   T
  0.8388120907320132  0.6781035750257643  0.4398622190217986   T   T   T
  0.3388021714136711  0.6781441935196676  0.4398619692008542   T   T   T
  0.0016884161217937  0.5040066016582549  0.4410624889186970   T   T   T
  0.0017888813787711  0.0039706900602777  0.4398428763410701   T   T   T
  0.5017166597572206  0.5040466296428320  0.4410608307809168   T   T   T
  0.5017039651615977  0.0039345490060932  0.4398426542821624   T   T   T
  0.1640760607986950  0.8330090008354354  0.3031559053120653   T   T   T
  0.6666664999999981  0.3333335000000019  0.1820682285986805   F   F   F
  0.1646588803025439  0.3298904585187998  0.4397467980318167   T   T   T
  0.3333335000000019  0.6666664999999981  0.1820682285986805   F   F   F
  0.1666664999999981  0.3333335000000019  0.0606894095328911   F   F   F
  0.3333335000000019  0.1666664999999981  0.0606894095328911   F   F   F
  0.1666664999999981  0.8333335000000019  0.0606894095328911   F   F   F
  0.3333335000000019  0.6666664999999981  0.0606894095328911   F   F   F
  0.6666664999999981  0.3333335000000019  0.0606894095328911   F   F   F
  0.8333335000000019  0.1666664999999981  0.0606894095328911   F   F   F
  0.6666664999999981  0.8333335000000019  0.0606894095328911   F   F   F
  0.8333335000000019  0.6666664999999981  0.0606894095328911   F   F   F
  0.3333335000000019  0.1666664999999981  0.1820682285986805   F   F   F
  0.1666664999999981  0.3333335000000019  0.1820682285986805   F   F   F
  0.1666664999999981  0.8333335000000019  0.1820682285986805   F   F   F
  0.4972766577113739  0.0000494286647083  0.3587127162472621   T   T   T
  0.5000000000000000  0.5000000000000000  0.1213788190657894   F   F   F
  0.0000000000000000  0.5000000000000000  0.0000000000000000   F   F   F
  0.0000000000000000  0.5000000000000000  0.1213788190657894   F   F   F
  0.9986792434056719  0.5001135061389630  0.2417360942160176   T   T   T
  0.5000000000000000  0.0000000000000000  0.0000000000000000   F   F   F
  0.9972969741175617  0.0000647962062516  0.3587130380920051   T   T   T
  0.4987117089397577  0.5001544785524346  0.2417369778065441   T   T   T
  0.5000000000000000  0.5000000000000000  0.0000000000000000   F   F   F
  0.4986869797724320  0.0001441655447845  0.2417895513873926   T   T   T
  0.4971779590899943  0.4998293987335367  0.3592922955372600   T   T   T
  0.0000000000000000  0.0000000000000000  0.1213788190657894   F   F   F
  0.5000000000000000  0.0000000000000000  0.1213788190657894   F   F   F
  0.9971562684664986  0.4998070283976909  0.3592937303313177   T   T   T
  0.9987115315127970  0.0001624538943060  0.2417879627315468   T   T   T
  0.0000000000000000  0.0000000000000000  0.0000000000000000   F   F   F
