# Supplementary material for: Spontaneous dynamical disordering of borophenes in MgB2 and related metal borides
Source: Nat Commun. 2021 Nov 1;12:6268. doi: 10.1038/s41467-021-26512-4 (PMC8560812; doi:10.1038/s41467-021-26512-4)
Supplement: Supplementary file 3 — Source Data [file 41467_2021_26512_MOESM3_ESM.zip › SI_data/2x2 local minima/04.POSCAR.vasp]

 B Mg                                   
   1.0000000000000000     
     6.1473599999999999    0.0000000000000000    0.0000000000000000
    -3.0736800000000000    5.3237699999999997    0.0000000000000000
     0.0000000000000000    0.0000000000000000   29.1183422874168016
   B    Mg
    32    16
Selective dynamics
Direct
  0.8333335000000019  0.6666664999999981  0.1820682285986805   F   F   F
  0.6666664999999981  0.8333335000000019  0.1820682285986805   F   F   F
  0.5543998755833183  0.8203080495091136  0.4303677163424844   T   T   T
  0.8311931501156780  0.6641036960910015  0.3035105507715530   T   T   T
  0.8336883228992561  0.1691057850273767  0.3028614567024504   T   T   T
  0.3310148929478394  0.6640799406473235  0.3035242230679581   T   T   T
  0.3336708554615938  0.1692045299745095  0.3028452083804444   T   T   T
  0.6650831649510364  0.8318079603548140  0.3027806067638955   T   T   T
  0.8333335000000019  0.1666664999999981  0.1820682285986805   F   F   F
  0.6677036635867611  0.3369727251456194  0.3035060329392139   T   T   T
  0.1675280956036581  0.3369433055027794  0.3035074566267749   T   T   T
  0.8337414669800859  0.1289758656607158  0.4281461821273574   T   T   T
  0.8029476988829550  0.8171658986802129  0.4307240774940573   T   T   T
  0.3341186355345698  0.1297504030683472  0.4276284676128507   T   T   T
  0.3027864408895730  0.8168923146308256  0.4307290041728218   T   T   T
  0.0853361843933819  0.1316263468568226  0.4338116608051105   T   T   T
  0.5847740211172719  0.1311947335550786  0.4338653633855727   T   T   T
  0.1649860803304161  0.8316772274360734  0.3027451378000208   T   T   T
  0.6666664999999981  0.3333335000000019  0.1820682285986805   F   F   F
  0.0542859433592889  0.8198810924504538  0.4302822482164687   T   T   T
  0.3333335000000019  0.6666664999999981  0.1820682285986805   F   F   F
  0.1666664999999981  0.3333335000000019  0.0606894095328911   F   F   F
  0.3333335000000019  0.1666664999999981  0.0606894095328911   F   F   F
  0.1666664999999981  0.8333335000000019  0.0606894095328911   F   F   F
  0.3333335000000019  0.6666664999999981  0.0606894095328911   F   F   F
  0.6666664999999981  0.3333335000000019  0.0606894095328911   F   F   F
  0.8333335000000019  0.1666664999999981  0.0606894095328911   F   F   F
  0.6666664999999981  0.8333335000000019  0.0606894095328911   F   F   F
  0.8333335000000019  0.6666664999999981  0.0606894095328911   F   F   F
  0.3333335000000019  0.1666664999999981  0.1820682285986805   F   F   F
  0.1666664999999981  0.3333335000000019  0.1820682285986805   F   F   F
  0.1666664999999981  0.8333335000000019  0.1820682285986805   F   F   F
  0.4992686833227597  0.0000308427811920  0.3556323846330629   T   T   T
  0.5000000000000000  0.5000000000000000  0.1213788190657894   F   F   F
  0.0000000000000000  0.5000000000000000  0.0000000000000000   F   F   F
  0.0000000000000000  0.5000000000000000  0.1213788190657894   F   F   F
  0.9989140886238363  0.5004068944106144  0.2425724764873470   T   T   T
  0.5000000000000000  0.0000000000000000  0.0000000000000000   F   F   F
  0.9995341713858250  0.0000456882714311  0.3556252227972121   T   T   T
  0.4988821985747182  0.5004127385467819  0.2425706360226214   T   T   T
  0.5000000000000000  0.5000000000000000  0.0000000000000000   F   F   F
  0.4988918175834904  0.0003799380124224  0.2423247160882107   T   T   T
  0.4952586135327121  0.4963744725673326  0.3672191285240005   T   T   T
  0.0000000000000000  0.0000000000000000  0.1213788190657894   F   F   F
  0.5000000000000000  0.0000000000000000  0.1213788190657894   F   F   F
  0.9953194707356285  0.4964941652192972  0.3671646890569764   T   T   T
  0.9987920006039452  0.0003855957395413  0.2423184188528448   T   T   T
  0.0000000000000000  0.0000000000000000  0.0000000000000000   F   F   F
