# Supplementary material for: Spontaneous dynamical disordering of borophenes in MgB2 and related metal borides
Source: Nat Commun. 2021 Nov 1;12:6268. doi: 10.1038/s41467-021-26512-4 (PMC8560812; doi:10.1038/s41467-021-26512-4)
Supplement: Supplementary file 3 — Source Data [file 41467_2021_26512_MOESM3_ESM.zip › SI_data/2x2 local minima/01.POSCAR.vasp]

 B Mg                                   
   1.0000000000000000     
     6.1473599999999999    0.0000000000000000    0.0000000000000000
    -3.0736800000000000    5.3237699999999997    0.0000000000000000
     0.0000000000000000    0.0000000000000000   29.1183422874168016
   B    Mg
    32    16
Selective dynamics
Direct
  0.8333335000000019  0.6666664999999981  0.1820682285986805   F   F   F
  0.6666664999999981  0.8333335000000019  0.1820682285986805   F   F   F
  0.7656056961484665  0.3592248107192266  0.4311508612734686   T   T   T
  0.8314748935592967  0.6662414419284943  0.3032006303305679   T   T   T
  0.8317059725882875  0.1666436331756717  0.3030884782282512   T   T   T
  0.3316363425889849  0.6668085543938826  0.3031386199443178   T   T   T
  0.3315223378016396  0.1662058961512807  0.3032278316689855   T   T   T
  0.6626416457763880  0.8351892415010399  0.3030821020409691   T   T   T
  0.8333335000000019  0.1666664999999981  0.1820682285986805   F   F   F
  0.6629521701839127  0.3356123321646575  0.3032056546220617   T   T   T
  0.1626855530115844  0.3349863130660785  0.3031156283414268   T   T   T
  0.7367600703762320  0.6455490180532136  0.4303972848354877   T   T   T
  0.2373081330373907  0.1449173046186011  0.4308134387660716   T   T   T
  0.0118428847023760  0.6144365535474333  0.4379363514767707   T   T   T
  0.9904684385064699  0.8897543658207040  0.4379142034411277   T   T   T
  0.4908231440272806  0.3902842948462070  0.4378055407641935   T   T   T
  0.5121116333835743  0.1149717078150309  0.4380552665845686   T   T   T
  0.1629171976067684  0.8356571982950151  0.3032278074081904   T   T   T
  0.6666664999999981  0.3333335000000019  0.1820682285986805   F   F   F
  0.2651632971365562  0.8598774488436497  0.4315625013164009   T   T   T
  0.3333335000000019  0.6666664999999981  0.1820682285986805   F   F   F
  0.1666664999999981  0.3333335000000019  0.0606894095328911   F   F   F
  0.3333335000000019  0.1666664999999981  0.0606894095328911   F   F   F
  0.1666664999999981  0.8333335000000019  0.0606894095328911   F   F   F
  0.3333335000000019  0.6666664999999981  0.0606894095328911   F   F   F
  0.6666664999999981  0.3333335000000019  0.0606894095328911   F   F   F
  0.8333335000000019  0.1666664999999981  0.0606894095328911   F   F   F
  0.6666664999999981  0.8333335000000019  0.0606894095328911   F   F   F
  0.8333335000000019  0.6666664999999981  0.0606894095328911   F   F   F
  0.3333335000000019  0.1666664999999981  0.1820682285986805   F   F   F
  0.1666664999999981  0.3333335000000019  0.1820682285986805   F   F   F
  0.1666664999999981  0.8333335000000019  0.1820682285986805   F   F   F
  0.5021967544699527  0.0048953199966071  0.3592350617724091   T   T   T
  0.5000000000000000  0.5000000000000000  0.1213788190657894   F   F   F
  0.0000000000000000  0.5000000000000000  0.0000000000000000   F   F   F
  0.0000000000000000  0.5000000000000000  0.1213788190657894   F   F   F
  0.9982526825052690  0.5006933449148765  0.2425054035543159   T   T   T
  0.5000000000000000  0.0000000000000000  0.0000000000000000   F   F   F
  0.9914839809123757  0.9971324299460476  0.3593335134784017   T   T   T
  0.4984685045012772  0.5001757632054967  0.2425032236310740   T   T   T
  0.5000000000000000  0.5000000000000000  0.0000000000000000   F   F   F
  0.4982642595224742  0.0007828315989255  0.2425033865250828   T   T   T
  0.4918589456995528  0.4973889268211996  0.3591951407942360   T   T   T
  0.0000000000000000  0.0000000000000000  0.1213788190657894   F   F   F
  0.5000000000000000  0.0000000000000000  0.1213788190657894   F   F   F
  0.0018227847839172  0.5045664003641512  0.3590856990258727   T   T   T
  0.9984974919817948  0.0002580366317456  0.2425026062471678   T   T   T
  0.0000000000000000  0.0000000000000000  0.0000000000000000   F   F   F
