# Supplementary material for: Spontaneous dynamical disordering of borophenes in MgB2 and related metal borides
Source: Nat Commun. 2021 Nov 1;12:6268. doi: 10.1038/s41467-021-26512-4 (PMC8560812; doi:10.1038/s41467-021-26512-4)
Supplement: Supplementary file 3 — Source Data [file 41467_2021_26512_MOESM3_ESM.zip › SI_data/2x2 local minima/08.POSCAR.vasp]

 B Mg                                   
   1.0000000000000000     
     6.1473599999999999    0.0000000000000000    0.0000000000000000
    -3.0736800000000000    5.3237699999999997    0.0000000000000000
     0.0000000000000000    0.0000000000000000   29.1183422874168016
   B    Mg
    32    16
Selective dynamics
Direct
  0.8333335000000019  0.6666664999999981  0.1820682285986805   F   F   F
  0.6666664999999981  0.8333335000000019  0.1820682285986805   F   F   F
  0.6567295936926075  0.3397847767885269  0.4296426569661018   T   T   T
  0.8318704680551332  0.6703348502292483  0.3027263853028605   T   T   T
  0.8292008184642913  0.1637223188259441  0.3040448967783403   T   T   T
  0.3332618236163671  0.6702137736207692  0.3027257197207736   T   T   T
  0.3304168687676982  0.1660915027624402  0.3027093624149241   T   T   T
  0.6651633392167898  0.8354686429914224  0.3027322417132121   T   T   T
  0.8333335000000019  0.1666664999999981  0.1820682285986805   F   F   F
  0.6623815842136732  0.3313918838234917  0.3027206842429515   T   T   T
  0.1637401262061234  0.3313010209393595  0.3027074591827023   T   T   T
  0.8195169847152566  0.6656799028593809  0.4300627316445225   T   T   T
  0.3415777171919405  0.1933783436160270  0.4264170835897627   T   T   T
  0.3356540971380389  0.6657650500528099  0.4301580252772095   T   T   T
  0.9963178192443771  0.5032120309096080  0.4347910628413322   T   T   T
  0.4956125150922772  0.5018116279282707  0.4352794464898124   T   T   T
  0.6506421743369780  0.8116646711729483  0.4271635345251718   T   T   T
  0.1664010625742008  0.8379105913303893  0.3040377923190113   T   T   T
  0.6666664999999981  0.3333335000000019  0.1820682285986805   F   F   F
  0.1725484040152033  0.3397676456004609  0.4295039696243416   T   T   T
  0.3333335000000019  0.6666664999999981  0.1820682285986805   F   F   F
  0.1666664999999981  0.3333335000000019  0.0606894095328911   F   F   F
  0.3333335000000019  0.1666664999999981  0.0606894095328911   F   F   F
  0.1666664999999981  0.8333335000000019  0.0606894095328911   F   F   F
  0.3333335000000019  0.6666664999999981  0.0606894095328911   F   F   F
  0.6666664999999981  0.3333335000000019  0.0606894095328911   F   F   F
  0.8333335000000019  0.1666664999999981  0.0606894095328911   F   F   F
  0.6666664999999981  0.8333335000000019  0.0606894095328911   F   F   F
  0.8333335000000019  0.6666664999999981  0.0606894095328911   F   F   F
  0.3333335000000019  0.1666664999999981  0.1820682285986805   F   F   F
  0.1666664999999981  0.3333335000000019  0.1820682285986805   F   F   F
  0.1666664999999981  0.8333335000000019  0.1820682285986805   F   F   F
  0.4970461922308665  0.0014728216775652  0.3666671234450439   T   T   T
  0.5000000000000000  0.5000000000000000  0.1213788190657894   F   F   F
  0.0000000000000000  0.5000000000000000  0.0000000000000000   F   F   F
  0.0000000000000000  0.5000000000000000  0.1213788190657894   F   F   F
  0.9988872649783241  0.5003491583501701  0.2425212275455887   T   T   T
  0.5000000000000000  0.0000000000000000  0.0000000000000000   F   F   F
  0.9972022206830143  0.0010413290037791  0.3666439527463122   T   T   T
  0.4989614379667599  0.5004838635345110  0.2422221801242573   T   T   T
  0.5000000000000000  0.5000000000000000  0.0000000000000000   F   F   F
  0.4988790416484982  0.0004468685278654  0.2425226751727468   T   T   T
  0.4980216303219537  0.5011223519742329  0.3557714963266301   T   T   T
  0.0000000000000000  0.0000000000000000  0.1213788190657894   F   F   F
  0.5000000000000000  0.0000000000000000  0.1213788190657894   F   F   F
  0.9978457796005240  0.5008125716291407  0.3552009253679022   T   T   T
  0.9989191187089833  0.0004172673424238  0.2425364490546768   T   T   T
  0.0000000000000000  0.0000000000000000  0.0000000000000000   F   F   F
