# Supplementary material for: Spontaneous dynamical disordering of borophenes in MgB2 and related metal borides
Source: Nat Commun. 2021 Nov 1;12:6268. doi: 10.1038/s41467-021-26512-4 (PMC8560812; doi:10.1038/s41467-021-26512-4)
Supplement: Supplementary file 3 — Source Data [file 41467_2021_26512_MOESM3_ESM.zip › SI_data/2x2 local minima/14.POSCAR.vasp]

 B Mg                                   
   1.0000000000000000     
     6.1473599999999999    0.0000000000000000    0.0000000000000000
    -3.0736800000000000    5.3237699999999997    0.0000000000000000
     0.0000000000000000    0.0000000000000000   29.1183422874168016
   B    Mg
    32    16
Selective dynamics
Direct
  0.8333335000000019  0.6666664999999981  0.1820682285986805   F   F   F
  0.6666664999999981  0.8333335000000019  0.1820682285986805   F   F   F
  0.5708859239181777  0.3375417423299655  0.4309269210744124   T   T   T
  0.8316420860060881  0.6659934434110149  0.3030774361667919   T   T   T
  0.8319948365723094  0.1701392966866551  0.3038435780261713   T   T   T
  0.3284397953951966  0.6660317838155199  0.3030813053708347   T   T   T
  0.3307823399871223  0.1674062086752718  0.3027538198526601   T   T   T
  0.6639092695380060  0.8339461696591496  0.3027487609953789   T   T   T
  0.8333335000000019  0.1666664999999981  0.1820682285986805   F   F   F
  0.6662894009238221  0.3352449537093111  0.3030900503716160   T   T   T
  0.1631839947937188  0.3354190217733985  0.3030890302488595   T   T   T
  0.7359441419992507  0.6677981772649194  0.4308696978394420   T   T   T
  0.2903387120681930  0.0849527810500322  0.4408103680742769   T   T   T
  0.4273622832605944  0.6677391634193992  0.4308851379225172   T   T   T
  0.9990915955560773  0.0027625914762140  0.4373508682139559   T   T   T
  0.4992525334204071  0.0028944161252780  0.4373513891551453   T   T   T
  0.7079227023438748  0.9202189435120789  0.4408734324521227   T   T   T
  0.1626764895582651  0.8311851796012630  0.3038544205805427   T   T   T
  0.6666664999999981  0.3333335000000019  0.1820682285986805   F   F   F
  0.2619581677686244  0.3373439658037842  0.4309479329742581   T   T   T
  0.3333335000000019  0.6666664999999981  0.1820682285986805   F   F   F
  0.1666664999999981  0.3333335000000019  0.0606894095328911   F   F   F
  0.3333335000000019  0.1666664999999981  0.0606894095328911   F   F   F
  0.1666664999999981  0.8333335000000019  0.0606894095328911   F   F   F
  0.3333335000000019  0.6666664999999981  0.0606894095328911   F   F   F
  0.6666664999999981  0.3333335000000019  0.0606894095328911   F   F   F
  0.8333335000000019  0.1666664999999981  0.0606894095328911   F   F   F
  0.6666664999999981  0.8333335000000019  0.0606894095328911   F   F   F
  0.8333335000000019  0.6666664999999981  0.0606894095328911   F   F   F
  0.3333335000000019  0.1666664999999981  0.1820682285986805   F   F   F
  0.1666664999999981  0.3333335000000019  0.1820682285986805   F   F   F
  0.1666664999999981  0.8333335000000019  0.1820682285986805   F   F   F
  0.4968002030475341  0.0007720000409838  0.3578208674868864   T   T   T
  0.5000000000000000  0.5000000000000000  0.1213788190657894   F   F   F
  0.0000000000000000  0.5000000000000000  0.0000000000000000   F   F   F
  0.0000000000000000  0.5000000000000000  0.1213788190657894   F   F   F
  0.9985413618796748  0.5003639359775272  0.2421619823693196   T   T   T
  0.5000000000000000  0.0000000000000000  0.0000000000000000   F   F   F
  0.9968633589786797  0.0007576078135403  0.3578340261520840   T   T   T
  0.4985777443993933  0.5003662592727216  0.2419159966558833   T   T   T
  0.5000000000000000  0.5000000000000000  0.0000000000000000   F   F   F
  0.4985828598283537  0.0003889747928437  0.2421361749128842   T   T   T
  0.4971761391295536  0.5009025639152106  0.3565814664476820   T   T   T
  0.0000000000000000  0.0000000000000000  0.1213788190657894   F   F   F
  0.5000000000000000  0.0000000000000000  0.1213788190657894   F   F   F
  0.9966904957173260  0.5005866964878245  0.3684533922938147   T   T   T
  0.9985797813419287  0.0003655921245414  0.2421273346645123   T   T   T
  0.0000000000000000  0.0000000000000000  0.0000000000000000   F   F   F
