# Supplementary material for: Spontaneous dynamical disordering of borophenes in MgB2 and related metal borides
Source: Nat Commun. 2021 Nov 1;12:6268. doi: 10.1038/s41467-021-26512-4 (PMC8560812; doi:10.1038/s41467-021-26512-4)
Supplement: Supplementary file 3 — Source Data [file 41467_2021_26512_MOESM3_ESM.zip › SI_data/4x4_LM*/ScB2.POSCAR]

 B Sc                                   
   1.0000000000000000     
    12.5829880000000003    0.0000000000000000    0.0000000000000000
    -6.2914960000000004   10.8971879999999999    0.0000000000000000
     0.0000000000000000    0.0000000000000000   29.1183422874168016
   B    Sc
   128    64
Selective dynamics
Direct
  0.6666667499999974  0.3333332500000026  0.0605143823988072   F   F   F
  0.6666667499999974  0.8333332500000026  0.0605143823988072   F   F   F
  0.6666667499999974  0.8333332500000026  0.1815431471964146   F   F   F
  0.9166667499999974  0.5833332500000026  0.0605143823988072   F   F   F
  0.8333332500000026  0.6666667499999974  0.0605143823988072   F   F   F
  0.9166667499999974  0.5833332500000026  0.1815431471964146   F   F   F
  0.8333332500000026  0.6666667499999974  0.1815431471964146   F   F   F
  0.9155791060502310  0.5834075436234087  0.3034313773712611   T   T   T
  0.8332154538853302  0.6663031517547893  0.3023390471405349   T   T   T
  0.8324036397464596  0.4170604285473161  0.3034299871704462   T   T   T
  0.8333332500000026  0.9166667499999974  0.0605143823988072   F   F   F
  0.9166667499999974  0.8333332500000026  0.1815431471964146   F   F   F
  0.8333332500000026  0.9166667499999974  0.1815431471964146   F   F   F
  0.9175347003519860  0.8346644168931903  0.3022160372407612   T   T   T
  0.9166667499999974  0.8333332500000026  0.0605143823988072   F   F   F
  0.8338387970914951  0.9190515526412355  0.3020368737570180   T   T   T
  0.8333332500000026  0.4166667499999974  0.1815431471964146   F   F   F
  0.5833332500000026  0.9166667499999974  0.1815431471964146   F   F   F
  0.6657605783329998  0.8347055812420550  0.3022114902646678   T   T   T
  0.5833332500000026  0.1666667499999974  0.1815431471964146   F   F   F
  0.5826414876871340  0.9169189074925868  0.3027516558594101   T   T   T
  0.5830929997039647  0.1658081162994947  0.3022062086445985   T   T   T
  0.5833332500000026  0.6666667499999974  0.1815431471964146   F   F   F
  0.6666667499999974  0.0833332500000026  0.1815431471964146   F   F   F
  0.6657850906473044  0.5829425682381384  0.3026249690887326   T   T   T
  0.8333332500000026  0.1666667499999974  0.0605143823988072   F   F   F
  0.5833332500000026  0.4166667499999974  0.0605143823988072   F   F   F
  0.6666667499999974  0.3333332500000026  0.1815431471964146   F   F   F
  0.5833332500000026  0.4166667499999974  0.1815431471964146   F   F   F
  0.9162232846954126  0.3341201395154201  0.3036042095275704   T   T   T
  0.6671425095384933  0.3341714661086357  0.3023340272952808   T   T   T
  0.8369846159083068  0.6816174776939405  0.4246262433337549   T   T   T
  0.9167820803886286  0.0855037279758193  0.4208864781039168   T   T   T
  0.1649467137820224  0.5817218948606211  0.4219931261601388   T   T   T
  0.5925266618600205  0.6817349074246195  0.4247037317571909   T   T   T
  0.0800782244667388  0.6695223325312583  0.4218108442066821   T   T   T
  0.3375988309918512  0.6695548913950802  0.4218098985313503   T   T   T
  0.3315918118710997  0.9151459188600057  0.4208671977634779   T   T   T
  0.9040322504210039  0.5825747286787148  0.4235188505274081   T   T   T
  0.1632631010039347  0.8330003765161820  0.4216123172575195   T   T   T
  0.4266160424315899  0.5826440867683189  0.4235212915626576   T   T   T
  0.0870114313380768  0.9199245274843548  0.4226750573625750   T   T   T
  0.4178464127415680  0.8330424953866640  0.4216138167057153   T   T   T
  0.9106890709863151  0.8357837300839179  0.4239036844180575   T   T   T
  0.7563873351796317  0.7648384388669385  0.4403066169814807   T   T   T
  0.6731571133432794  0.8358702436378422  0.4238889510606825   T   T   T
  0.9108429550409269  0.3311355190167120  0.4218167578928487   T   T   T
  0.0835644731607914  0.4189547869994996  0.4219935150595759   T   T   T
  0.4142969617302086  0.0805728315798575  0.4237890018042307   T   T   T
  0.4111745768254593  0.3189766127788971  0.4246735748466506   T   T   T
  0.1613913118541035  0.0806960947838675  0.4226687807161866   T   T   T
  0.1683825765489217  0.3311296512514730  0.4218164503711392   T   T   T
  0.3443162329542560  0.4180484085647080  0.4235175382477294   T   T   T
  0.3376127626562351  0.1648012121639439  0.4238731604107144   T   T   T
  0.5810103739973016  0.9199660058316610  0.4226706025777744   T   T   T
  0.4918925214911312  0.2358270325178609  0.4402869033429440   T   T   T
  0.5752176268235942  0.1648744082795304  0.4238848049951045   T   T   T
  0.8305696467156594  0.1676503087146557  0.4216191224784538   T   T   T
  0.8217880181568660  0.4180644011574302  0.4235165472147742   T   T   T
  0.6556829978684320  0.3190010315049889  0.4246001331205846   T   T   T
  0.6673945273530251  0.0807226542835906  0.4226690412215248   T   T   T
  0.0851486936246530  0.1676210512901406  0.4216221836605669   T   T   T
  0.5830773538942111  0.4175442867317187  0.3026184600305868   T   T   T
  0.5833332500000026  0.9166667499999974  0.0605143823988072   F   F   F
  0.5833332500000026  0.6666667499999974  0.0605143823988072   F   F   F
  0.0832402952116595  0.1675342941187381  0.3029354781503955   T   T   T
  0.4166667499999974  0.5833332500000026  0.0605143823988072   F   F   F
  0.3333332500000026  0.6666667499999974  0.0605143823988072   F   F   F
  0.0833332500000026  0.1666667499999974  0.0605143823988072   F   F   F
  0.1666667499999974  0.0833332500000026  0.1815431471964146   F   F   F
  0.4166667499999974  0.5833332500000026  0.1815431471964146   F   F   F
  0.0833332500000026  0.9166667499999974  0.0605143823988072   F   F   F
  0.0829873466347877  0.4172925540144163  0.3038041222872891   T   T   T
  0.4166667499999974  0.0833332500000026  0.1815431471964146   F   F   F
  0.9166456245342616  0.0846727774355003  0.3030937052708751   T   T   T
  0.8329250567705628  0.1675546274188378  0.3029335770627526   T   T   T
  0.9166667499999974  0.3333332500000026  0.0605143823988072   F   F   F
  0.8333332500000026  0.4166667499999974  0.0605143823988072   F   F   F
  0.9166667499999974  0.3333332500000026  0.1815431471964146   F   F   F
  0.8333332500000026  0.1666667499999974  0.1815431471964146   F   F   F
  0.3333332500000026  0.6666667499999974  0.1815431471964146   F   F   F
  0.1666667499999974  0.8333332500000026  0.0605143823988072   F   F   F
  0.3333332500000026  0.1666667499999974  0.1815431471964146   F   F   F
  0.1666667499999974  0.5833332500000026  0.1815431471964146   F   F   F
  0.1666667499999974  0.8333332500000026  0.1815431471964146   F   F   F
  0.0833332500000026  0.4166667499999974  0.0605143823988072   F   F   F
  0.3333332500000026  0.1666667499999974  0.0605143823988072   F   F   F
  0.4166667499999974  0.0833332500000026  0.0605143823988072   F   F   F
  0.1666667499999974  0.3333332500000026  0.1815431471964146   F   F   F
  0.0833332500000026  0.4166667499999974  0.1815431471964146   F   F   F
  0.0828601770331332  0.9168702187346724  0.3027553190117658   T   T   T
  0.1656029664459027  0.8329081915797687  0.3029340174756001   T   T   T
  0.0833332500000026  0.9166667499999974  0.1815431471964146   F   F   F
  0.1665521399619081  0.3341134959299978  0.3036023963208336   T   T   T
  0.1666667499999974  0.0833332500000026  0.0605143823988072   F   F   F
  0.6666667499999974  0.5833332500000026  0.0605143823988072   F   F   F
  0.8340705386070510  0.9200954201018874  0.4238116126491107   T   T   T
  0.3333332500000026  0.4166667499999974  0.1815431471964146   F   F   F
  0.4166667499999974  0.3333332500000026  0.0605143823988072   F   F   F
  0.1659559335132101  0.0835522784402301  0.3027519565119974   T   T   T
  0.3333332500000026  0.4166667499999974  0.0605143823988072   F   F   F
  0.3333284473290092  0.4170731273658461  0.3034401780075484   T   T   T
  0.4166667499999974  0.3333332500000026  0.1815431471964146   F   F   F
  0.3312836020256000  0.1657711847460135  0.3022049427185252   T   T   T
  0.0833332500000026  0.1666667499999974  0.1815431471964146   F   F   F
  0.4156558611360595  0.3341897185925191  0.3023424477442092   T   T   T
  0.1666667499999974  0.3333332500000026  0.0605143823988072   F   F   F
  0.0833332500000026  0.6666667499999974  0.0605143823988072   F   F   F
  0.0833332500000026  0.6666667499999974  0.1815431471964146   F   F   F
  0.1666667499999974  0.5833332500000026  0.0605143823988072   F   F   F
  0.0823388201340478  0.6663485430525995  0.3036053207686962   T   T   T
  0.9166667499999974  0.0833332500000026  0.1815431471964146   F   F   F
  0.1659314233209273  0.5831684200736689  0.3038022999461063   T   T   T
  0.4150118512784786  0.0814187872352292  0.3020280015360086   T   T   T
  0.6666667499999974  0.5833332500000026  0.1815431471964146   F   F   F
  0.5817181850403301  0.6662951552349767  0.3023472746239193   T   T   T
  0.5833332500000026  0.1666667499999974  0.0605143823988072   F   F   F
  0.6662153944698019  0.0835935117676954  0.3027490838679654   T   T   T
  0.3326766315277609  0.6663510838121312  0.3035980925509918   T   T   T
  0.4164978149521872  0.5834038710425418  0.3034389657714698   T   T   T
  0.3333332500000026  0.9166667499999974  0.0605143823988072   F   F   F
  0.4166667499999974  0.8333332500000026  0.0605143823988072   F   F   F
  0.3333332500000026  0.9166667499999974  0.1815431471964146   F   F   F
  0.4159420202912330  0.8329302242460770  0.3029307012792799   T   T   T
  0.3321979982842933  0.9157866225718507  0.3030889621276529   T   T   T
  0.6666667499999974  0.0833332500000026  0.0605143823988072   F   F   F
  0.9166667499999974  0.0833332500000026  0.0605143823988072   F   F   F
  0.4166667499999974  0.8333332500000026  0.1815431471964146   F   F   F
  0.7500000000000000  0.5000000000000000  0.1210287647976074   F   F   F
  0.7500000000000000  0.0000000000000000  0.1210287647976074   F   F   F
  0.0000000000000000  0.2500000000000000  0.0000000000000000   F   F   F
  0.7500000000000000  0.2500000000000000  0.1210287647976074   F   F   F
  0.7499671833492130  0.0008593984312384  0.2422396186379459   T   T   T
  0.2500000000000000  0.5000000000000000  0.1210287647976074   F   F   F
  0.5000000000000000  0.2500000000000000  0.0000000000000000   F   F   F
  0.5000000000000000  0.2500000000000000  0.1210287647976074   F   F   F
  0.2485417363673221  0.9995262645247891  0.3648992553366597   T   T   T
  0.4994006568945935  0.9994142244351707  0.2422389013896620   T   T   T
  0.2500000000000000  0.2500000000000000  0.0000000000000000   F   F   F
  0.5000000000000000  0.0000000000000000  0.0000000000000000   F   F   F
  0.0000000000000000  0.0000000000000000  0.0000000000000000   F   F   F
  0.9999767331818461  0.0010271101655590  0.3649183041416890   T   T   T
  0.4992297904695846  0.9995539306051526  0.3649078982415190   T   T   T
  0.7462084315526596  0.5002708033361145  0.3646002561216051   T   T   T
  0.7500000000000000  0.5000000000000000  0.0000000000000000   F   F   F
  0.0000000000000000  0.2500000000000000  0.1210287647976074   F   F   F
  0.5024832245782349  0.5002935939414499  0.3646757373900442   T   T   T
  0.0000000000000000  0.7500000000000000  0.1210287647976074   F   F   F
  0.5000000000000000  0.7500000000000000  0.0000000000000000   F   F   F
  0.5000000000000000  0.7500000000000000  0.1210287647976074   F   F   F
  0.0000000000000000  0.7500000000000000  0.0000000000000000   F   F   F
  0.4988069213019912  0.7497887041521665  0.2424416856692986   T   T   T
  0.9947744056202623  0.5002987511746895  0.3677382495032759   T   T   T
  0.5000000000000000  0.5000000000000000  0.1210287647976074   F   F   F
  0.7500000000000000  0.0000000000000000  0.0000000000000000   F   F   F
  0.0002233586369371  0.7497707325872440  0.2424424447669580   T   T   T
  0.2538519234308794  0.5003152340811852  0.3677240711342122   T   T   T
  0.0000756679258842  0.5001336030416894  0.2429739151534847   T   T   T
  0.2491390106122395  0.2504698974397570  0.2424408231562296   T   T   T
  0.2500000000000000  0.7500000000000000  0.1210287647976074   F   F   F
  0.2500000000000000  0.7500000000000000  0.0000000000000000   F   F   F
  0.2500000000000000  0.5000000000000000  0.0000000000000000   F   F   F
  0.2515416605780416  0.2495050808268289  0.3652509885987527   T   T   T
  0.2493142290762762  0.5001291162225314  0.2429743900333889   T   T   T
  0.2492318762422556  0.9993965133725098  0.2422394546152518   T   T   T
  0.0000000000000000  0.5000000000000000  0.1210287647976074   F   F   F
  0.2493583327051709  0.7494788101304550  0.2429306422732793   T   T   T
  0.4994523670486828  0.2496499154778817  0.2416845857223535   T   T   T
  0.4991568041548433  0.5001334955117613  0.2421084021842148   T   T   T
  0.5000000000000000  0.5000000000000000  0.0000000000000000   F   F   F
  0.7462239164701785  0.2495284685889843  0.3652646719353783   T   T   T
  0.7500000000000000  0.7500000000000000  0.0000000000000000   F   F   F
  0.0001178959335491  0.0008392070305021  0.2422409204184106   T   T   T
  0.0000092778772895  0.2507819491311949  0.2429317788105152   T   T   T
  0.7505780070917325  0.2504857047834648  0.2424402090035969   T   T   T
  0.7502393448544566  0.5001316458733882  0.2421147742428289   T   T   T
  0.0000612154006205  0.2518572552365086  0.3665887143980200   T   T   T
  0.7501260448071889  0.7518677958002087  0.3568456952815566   T   T   T
  0.0000000000000000  0.0000000000000000  0.1210287647976074   F   F   F
  0.9969816052519676  0.7510368452901304  0.3652806630256578   T   T   T
  0.7500000000000000  0.2500000000000000  0.0000000000000000   F   F   F
  0.0000000000000000  0.5000000000000000  0.0000000000000000   F   F   F
  0.7493183129144967  0.0010611181686642  0.3649051302147228   T   T   T
  0.2500000000000000  0.0000000000000000  0.1210287647976074   F   F   F
  0.5000000000000000  0.0000000000000000  0.1210287647976074   F   F   F
  0.2500000000000000  0.2500000000000000  0.1210287647976074   F   F   F
  0.5023505192479476  0.7511024965045934  0.3652466399158811   T   T   T
  0.4985225611357151  0.2486702704031529  0.3568260909758507   T   T   T
  0.2485098622570447  0.7487342208690322  0.3665693711299909   T   T   T
  0.2500000000000000  0.0000000000000000  0.0000000000000000   F   F   F
  0.7499383067023544  0.7506080709310154  0.2416900249824252   T   T   T
  0.7500000000000000  0.7500000000000000  0.1210287647976074   F   F   F

  0.00000000E+00  0.00000000E+00  0.00000000E+00
  0.00000000E+00  0.00000000E+00  0.00000000E+00
  0.00000000E+00  0.00000000E+00  0.00000000E+00
  0.00000000E+00  0.00000000E+00  0.00000000E+00
  0.00000000E+00  0.00000000E+00  0.00000000E+00
  0.00000000E+00  0.00000000E+00  0.00000000E+00
  0.00000000E+00  0.00000000E+00  0.00000000E+00
  0.00000000E+00  0.00000000E+00  0.00000000E+00
  0.00000000E+00  0.00000000E+00  0.00000000E+00
  0.00000000E+00  0.00000000E+00  0.00000000E+00
  0.00000000E+00  0.00000000E+00  0.00000000E+00
  0.00000000E+00  0.00000000E+00  0.00000000E+00
  0.00000000E+00  0.00000000E+00  0.00000000E+00
  0.00000000E+00  0.00000000E+00  0.00000000E+00
  0.00000000E+00  0.00000000E+00  0.00000000E+00
  0.00000000E+00  0.00000000E+00  0.00000000E+00
  0.00000000E+00  0.00000000E+00  0.00000000E+00
  0.00000000E+00  0.00000000E+00  0.00000000E+00
  0.00000000E+00  0.00000000E+00  0.00000000E+00
  0.00000000E+00  0.00000000E+00  0.00000000E+00
  0.00000000E+00  0.00000000E+00  0.00000000E+00
  0.00000000E+00  0.00000000E+00  0.00000000E+00
  0.00000000E+00  0.00000000E+00  0.00000000E+00
  0.00000000E+00  0.00000000E+00  0.00000000E+00
  0.00000000E+00  0.00000000E+00  0.00000000E+00
  0.00000000E+00  0.00000000E+00  0.00000000E+00
  0.00000000E+00  0.00000000E+00  0.00000000E+00
  0.00000000E+00  0.00000000E+00  0.00000000E+00
  0.00000000E+00  0.00000000E+00  0.00000000E+00
  0.00000000E+00  0.00000000E+00  0.00000000E+00
  0.00000000E+00  0.00000000E+00  0.00000000E+00
  0.00000000E+00  0.00000000E+00  0.00000000E+00
  0.00000000E+00  0.00000000E+00  0.00000000E+00
  0.00000000E+00  0.00000000E+00  0.00000000E+00
  0.00000000E+00  0.00000000E+00  0.00000000E+00
  0.00000000E+00  0.00000000E+00  0.00000000E+00
  0.00000000E+00  0.00000000E+00  0.00000000E+00
  0.00000000E+00  0.00000000E+00  0.00000000E+00
  0.00000000E+00  0.00000000E+00  0.00000000E+00
  0.00000000E+00  0.00000000E+00  0.00000000E+00
  0.00000000E+00  0.00000000E+00  0.00000000E+00
  0.00000000E+00  0.00000000E+00  0.00000000E+00
  0.00000000E+00  0.00000000E+00  0.00000000E+00
  0.00000000E+00  0.00000000E+00  0.00000000E+00
  0.00000000E+00  0.00000000E+00  0.00000000E+00
  0.00000000E+00  0.00000000E+00  0.00000000E+00
  0.00000000E+00  0.00000000E+00  0.00000000E+00
  0.00000000E+00  0.00000000E+00  0.00000000E+00
  0.00000000E+00  0.00000000E+00  0.00000000E+00
  0.00000000E+00  0.00000000E+00  0.00000000E+00
  0.00000000E+00  0.00000000E+00  0.00000000E+00
  0.00000000E+00  0.00000000E+00  0.00000000E+00
  0.00000000E+00  0.00000000E+00  0.00000000E+00
  0.00000000E+00  0.00000000E+00  0.00000000E+00
  0.00000000E+00  0.00000000E+00  0.00000000E+00
  0.00000000E+00  0.00000000E+00  0.00000000E+00
  0.00000000E+00  0.00000000E+00  0.00000000E+00
  0.00000000E+00  0.00000000E+00  0.00000000E+00
  0.00000000E+00  0.00000000E+00  0.00000000E+00
  0.00000000E+00  0.00000000E+00  0.00000000E+00
  0.00000000E+00  0.00000000E+00  0.00000000E+00
  0.00000000E+00  0.00000000E+00  0.00000000E+00
  0.00000000E+00  0.00000000E+00  0.00000000E+00
  0.00000000E+00  0.00000000E+00  0.00000000E+00
  0.00000000E+00  0.00000000E+00  0.00000000E+00
  0.00000000E+00  0.00000000E+00  0.00000000E+00
  0.00000000E+00  0.00000000E+00  0.00000000E+00
  0.00000000E+00  0.00000000E+00  0.00000000E+00
  0.00000000E+00  0.00000000E+00  0.00000000E+00
  0.00000000E+00  0.00000000E+00  0.00000000E+00
  0.00000000E+00  0.00000000E+00  0.00000000E+00
  0.00000000E+00  0.00000000E+00  0.00000000E+00
  0.00000000E+00  0.00000000E+00  0.00000000E+00
  0.00000000E+00  0.00000000E+00  0.00000000E+00
  0.00000000E+00  0.00000000E+00  0.00000000E+00
  0.00000000E+00  0.00000000E+00  0.00000000E+00
  0.00000000E+00  0.00000000E+00  0.00000000E+00
  0.00000000E+00  0.00000000E+00  0.00000000E+00
  0.00000000E+00  0.00000000E+00  0.00000000E+00
  0.00000000E+00  0.00000000E+00  0.00000000E+00
  0.00000000E+00  0.00000000E+00  0.00000000E+00
  0.00000000E+00  0.00000000E+00  0.00000000E+00
  0.00000000E+00  0.00000000E+00  0.00000000E+00
  0.00000000E+00  0.00000000E+00  0.00000000E+00
  0.00000000E+00  0.00000000E+00  0.00000000E+00
  0.00000000E+00  0.00000000E+00  0.00000000E+00
  0.00000000E+00  0.00000000E+00  0.00000000E+00
  0.00000000E+00  0.00000000E+00  0.00000000E+00
  0.00000000E+00  0.00000000E+00  0.00000000E+00
  0.00000000E+00  0.00000000E+00  0.00000000E+00
  0.00000000E+00  0.00000000E+00  0.00000000E+00
  0.00000000E+00  0.00000000E+00  0.00000000E+00
  0.00000000E+00  0.00000000E+00  0.00000000E+00
  0.00000000E+00  0.00000000E+00  0.00000000E+00
  0.00000000E+00  0.00000000E+00  0.00000000E+00
  0.00000000E+00  0.00000000E+00  0.00000000E+00
  0.00000000E+00  0.00000000E+00  0.00000000E+00
  0.00000000E+00  0.00000000E+00  0.00000000E+00
  0.00000000E+00  0.00000000E+00  0.00000000E+00
  0.00000000E+00  0.00000000E+00  0.00000000E+00
  0.00000000E+00  0.00000000E+00  0.00000000E+00
  0.00000000E+00  0.00000000E+00  0.00000000E+00
  0.00000000E+00  0.00000000E+00  0.00000000E+00
  0.00000000E+00  0.00000000E+00  0.00000000E+00
  0.00000000E+00  0.00000000E+00  0.00000000E+00
  0.00000000E+00  0.00000000E+00  0.00000000E+00
  0.00000000E+00  0.00000000E+00  0.00000000E+00
  0.00000000E+00  0.00000000E+00  0.00000000E+00
  0.00000000E+00  0.00000000E+00  0.00000000E+00
  0.00000000E+00  0.00000000E+00  0.00000000E+00
  0.00000000E+00  0.00000000E+00  0.00000000E+00
  0.00000000E+00  0.00000000E+00  0.00000000E+00
  0.00000000E+00  0.00000000E+00  0.00000000E+00
  0.00000000E+00  0.00000000E+00  0.00000000E+00
  0.00000000E+00  0.00000000E+00  0.00000000E+00
  0.00000000E+00  0.00000000E+00  0.00000000E+00
  0.00000000E+00  0.00000000E+00  0.00000000E+00
  0.00000000E+00  0.00000000E+00  0.00000000E+00
  0.00000000E+00  0.00000000E+00  0.00000000E+00
  0.00000000E+00  0.00000000E+00  0.00000000E+00
  0.00000000E+00  0.00000000E+00  0.00000000E+00
  0.00000000E+00  0.00000000E+00  0.00000000E+00
  0.00000000E+00  0.00000000E+00  0.00000000E+00
  0.00000000E+00  0.00000000E+00  0.00000000E+00
  0.00000000E+00  0.00000000E+00  0.00000000E+00
  0.00000000E+00  0.00000000E+00  0.00000000E+00
  0.00000000E+00  0.00000000E+00  0.00000000E+00
  0.00000000E+00  0.00000000E+00  0.00000000E+00
  0.00000000E+00  0.00000000E+00  0.00000000E+00
  0.00000000E+00  0.00000000E+00  0.00000000E+00
  0.00000000E+00  0.00000000E+00  0.00000000E+00
  0.00000000E+00  0.00000000E+00  0.00000000E+00
  0.00000000E+00  0.00000000E+00  0.00000000E+00
  0.00000000E+00  0.00000000E+00  0.00000000E+00
  0.00000000E+00  0.00000000E+00  0.00000000E+00
  0.00000000E+00  0.00000000E+00  0.00000000E+00
  0.00000000E+00  0.00000000E+00  0.00000000E+00
  0.00000000E+00  0.00000000E+00  0.00000000E+00
  0.00000000E+00  0.00000000E+00  0.00000000E+00
  0.00000000E+00  0.00000000E+00  0.00000000E+00
  0.00000000E+00  0.00000000E+00  0.00000000E+00
  0.00000000E+00  0.00000000E+00  0.00000000E+00
  0.00000000E+00  0.00000000E+00  0.00000000E+00
  0.00000000E+00  0.00000000E+00  0.00000000E+00
  0.00000000E+00  0.00000000E+00  0.00000000E+00
  0.00000000E+00  0.00000000E+00  0.00000000E+00
  0.00000000E+00  0.00000000E+00  0.00000000E+00
  0.00000000E+00  0.00000000E+00  0.00000000E+00
  0.00000000E+00  0.00000000E+00  0.00000000E+00
  0.00000000E+00  0.00000000E+00  0.00000000E+00
  0.00000000E+00  0.00000000E+00  0.00000000E+00
  0.00000000E+00  0.00000000E+00  0.00000000E+00
  0.00000000E+00  0.00000000E+00  0.00000000E+00
  0.00000000E+00  0.00000000E+00  0.00000000E+00
  0.00000000E+00  0.00000000E+00  0.00000000E+00
  0.00000000E+00  0.00000000E+00  0.00000000E+00
  0.00000000E+00  0.00000000E+00  0.00000000E+00
  0.00000000E+00  0.00000000E+00  0.00000000E+00
  0.00000000E+00  0.00000000E+00  0.00000000E+00
  0.00000000E+00  0.00000000E+00  0.00000000E+00
  0.00000000E+00  0.00000000E+00  0.00000000E+00
  0.00000000E+00  0.00000000E+00  0.00000000E+00
  0.00000000E+00  0.00000000E+00  0.00000000E+00
  0.00000000E+00  0.00000000E+00  0.00000000E+00
  0.00000000E+00  0.00000000E+00  0.00000000E+00
  0.00000000E+00  0.00000000E+00  0.00000000E+00
  0.00000000E+00  0.00000000E+00  0.00000000E+00
  0.00000000E+00  0.00000000E+00  0.00000000E+00
  0.00000000E+00  0.00000000E+00  0.00000000E+00
  0.00000000E+00  0.00000000E+00  0.00000000E+00
  0.00000000E+00  0.00000000E+00  0.00000000E+00
  0.00000000E+00  0.00000000E+00  0.00000000E+00
  0.00000000E+00  0.00000000E+00  0.00000000E+00
  0.00000000E+00  0.00000000E+00  0.00000000E+00
  0.00000000E+00  0.00000000E+00  0.00000000E+00
  0.00000000E+00  0.00000000E+00  0.00000000E+00
  0.00000000E+00  0.00000000E+00  0.00000000E+00
  0.00000000E+00  0.00000000E+00  0.00000000E+00
  0.00000000E+00  0.00000000E+00  0.00000000E+00
  0.00000000E+00  0.00000000E+00  0.00000000E+00
  0.00000000E+00  0.00000000E+00  0.00000000E+00
  0.00000000E+00  0.00000000E+00  0.00000000E+00
  0.00000000E+00  0.00000000E+00  0.00000000E+00
  0.00000000E+00  0.00000000E+00  0.00000000E+00
  0.00000000E+00  0.00000000E+00  0.00000000E+00
  0.00000000E+00  0.00000000E+00  0.00000000E+00
  0.00000000E+00  0.00000000E+00  0.00000000E+00
  0.00000000E+00  0.00000000E+00  0.00000000E+00
  0.00000000E+00  0.00000000E+00  0.00000000E+00
  0.00000000E+00  0.00000000E+00  0.00000000E+00
  0.00000000E+00  0.00000000E+00  0.00000000E+00
  0.00000000E+00  0.00000000E+00  0.00000000E+00
