# Supplementary material for: Spontaneous dynamical disordering of borophenes in MgB2 and related metal borides
Source: Nat Commun. 2021 Nov 1;12:6268. doi: 10.1038/s41467-021-26512-4 (PMC8560812; doi:10.1038/s41467-021-26512-4)
Supplement: Supplementary file 3 — Source Data [file 41467_2021_26512_MOESM3_ESM.zip › SI_data/4x4_LM*/UB2.POSCAR]

 B  U                                   
   1.0000000000000000     
    12.3299040000000009    0.0000000000000000    0.0000000000000000
    -6.1649520000000004   10.6780120000000007    0.0000000000000000
     0.0000000000000000    0.0000000000000000   29.1183422874168016
   B    U 
   128    64
Selective dynamics
Direct
  0.5830417000852233  0.9168749785530927  0.3449941222051731   T   T   T
  0.0833332499999955  0.4166667499999974  0.2070128148265127   F   F   F
  0.0833332499999955  0.1666667499999974  0.0690042716088399   F   F   F
  0.1666667499999974  0.0833332500000026  0.0690042716088399   F   F   F
  0.1666667499999974  0.3333332499999955  0.0690042716088399   F   F   F
  0.0833332499999955  0.4166667499999974  0.0690042716088399   F   F   F
  0.0843234321906309  0.1675040630041087  0.3459759138260987   T   T   T
  0.4166667499999974  0.0833332500000026  0.2070128148265127   F   F   F
  0.0833332499999955  0.1666667499999974  0.2070128148265127   F   F   F
  0.3333332499999955  0.4166667499999974  0.2070128148265127   F   F   F
  0.1662547861974899  0.0832968161824161  0.3449939666578102   T   T   T
  0.4166667499999974  0.3333332499999955  0.0690042716088399   F   F   F
  0.3333332499999955  0.4166667499999974  0.0690042716088399   F   F   F
  0.4156424481854650  0.0817597591025007  0.3436351629618368   T   T   T
  0.3333332499999955  0.6666667499999974  0.2070128148265127   F   F   F
  0.1675638444846266  0.3337679456231037  0.3469351065392982   T   T   T
  0.1662215337347150  0.5829213032236598  0.3476637392674852   T   T   T
  0.0833332499999955  0.6666667499999974  0.0690042716088399   F   F   F
  0.6666667499999974  0.3333332499999955  0.2070128148265127   F   F   F
  0.5833332499999955  0.4166667499999974  0.0690042716088399   F   F   F
  0.6666667499999974  0.3333332499999955  0.0690042716088399   F   F   F
  0.0833332499999955  0.9166667499999974  0.2070128148265127   F   F   F
  0.1666667499999974  0.3333332499999955  0.2070128148265127   F   F   F
  0.0833884586189786  0.4172563269002608  0.3476632766300008   T   T   T
  0.4170157452254605  0.3331485244934420  0.3434245913053440   T   T   T
  0.4166667499999974  0.3333332499999955  0.2070128148265127   F   F   F
  0.3347819574485025  0.4167756996201418  0.3457939859365447   T   T   T
  0.5833332499999955  0.6666667499999974  0.2070128148265127   F   F   F
  0.3333332499999955  0.6666667499999974  0.0690042716088399   F   F   F
  0.3327706154284115  0.1659642032494812  0.3436535411820100   T   T   T
  0.8343378542234193  0.9194175678881840  0.4818557003035388   T   T   T
  0.3325912060716466  0.9156579855830155  0.3456166052150876   T   T   T
  0.3338812981037945  0.6664033899034274  0.3469339508257316   T   T   T
  0.0820441720706461  0.6664034278943359  0.3469324776564242   T   T   T
  0.6665651104866676  0.0832996403649156  0.3449924488518558   T   T   T
  0.6666667499999974  0.5833332499999955  0.2070128148265127   F   F   F
  0.5839513915383892  0.6670201688669196  0.3434254344719294   T   T   T
  0.6668546763956555  0.5841712468758761  0.3422054136353372   T   T   T
  0.0833332499999955  0.6666667499999974  0.2070128148265127   F   F   F
  0.0833332499999955  0.9166667499999974  0.0690042716088399   F   F   F
  0.1666667499999974  0.5833332499999955  0.2070128148265127   F   F   F
  0.5833332499999955  0.1666667499999974  0.0690042716088399   F   F   F
  0.1666667499999974  0.8333332499999955  0.0690042716088399   F   F   F
  0.5833332499999955  0.9166667499999974  0.2070128148265127   F   F   F
  0.5833332499999955  0.9166667499999974  0.0690042716088399   F   F   F
  0.6666667499999974  0.8333332499999955  0.2070128148265127   F   F   F
  0.8327052297659389  0.1675034970219696  0.3459685070777527   T   T   T
  0.0833534867655862  0.9168702245359058  0.3449922354038280   T   T   T
  0.3333332499999955  0.1666667499999974  0.2070128148265127   F   F   F
  0.6666667499999974  0.0833332500000026  0.0690042716088399   F   F   F
  0.1666667499999974  0.0833332500000026  0.2070128148265127   F   F   F
  0.4166667499999974  0.0833332500000026  0.0690042716088399   F   F   F
  0.3333332499999955  0.1666667499999974  0.0690042716088399   F   F   F
  0.1666667499999974  0.8333332499999955  0.2070128148265127   F   F   F
  0.4169028238284868  0.8326670310069436  0.3459738750662967   T   T   T
  0.4166667499999974  0.8333332499999955  0.2070128148265127   F   F   F
  0.3333332499999955  0.9166667499999974  0.2070128148265127   F   F   F
  0.4166667499999974  0.8333332499999955  0.0690042716088399   F   F   F
  0.3333332499999955  0.9166667499999974  0.0690042716088399   F   F   F
  0.4180920266207525  0.5833959397234733  0.3457936097135273   T   T   T
  0.1652902964420039  0.8326696307300496  0.3459674524831501   T   T   T
  0.4166667499999974  0.5833332499999955  0.2070128148265127   F   F   F
  0.4166667499999974  0.5833332499999955  0.0690042716088399   F   F   F
  0.9166667499999974  0.0833332500000026  0.2070128148265127   F   F   F
  0.8333332499999955  0.1666667499999974  0.2070128148265127   F   F   F
  0.9166667499999974  0.0833332500000026  0.0690042716088399   F   F   F
  0.9166667499999974  0.3333332499999955  0.2070128148265127   F   F   F
  0.9166667499999974  0.8333332499999955  0.2070128148265127   F   F   F
  0.8339668755216189  0.9184089377193790  0.3436378279441527   T   T   T
  0.9168374659528299  0.8342043907669285  0.3436501117527930   T   T   T
  0.5833332499999955  0.4166667499999974  0.2070128148265127   F   F   F
  0.9170189020453726  0.0845127858939976  0.3456184554513554   T   T   T
  0.6666667499999974  0.8333332499999955  0.0690042716088399   F   F   F
  0.6656715684118755  0.3331462308495619  0.3434204191582325   T   T   T
  0.5833332499999955  0.6666667499999974  0.0690042716088399   F   F   F
  0.5827176592592201  0.1659640162103604  0.3436473729503947   T   T   T
  0.6666667499999974  0.5833332499999955  0.0690042716088399   F   F   F
  0.5827683288779980  0.4159968809508715  0.3422049484999221   T   T   T
  0.8315392401572911  0.4167805354221273  0.3457800774116588   T   T   T
  0.6666667499999974  0.0833332500000026  0.2070128148265127   F   F   F
  0.8333332499999955  0.6666667499999974  0.2070128148265127   F   F   F
  0.8333332499999955  0.4166667499999974  0.0690042716088399   F   F   F
  0.8326091901247868  0.6670225256193224  0.3434209797954238   T   T   T
  0.8333332499999955  0.6666667499999974  0.0690042716088399   F   F   F
  0.9166667499999974  0.5833332499999955  0.0690042716088399   F   F   F
  0.8333332499999955  0.4166667499999974  0.2070128148265127   F   F   F
  0.9166667499999974  0.5833332499999955  0.2070128148265127   F   F   F
  0.6668883335535361  0.8342060157686286  0.3436558582087889   T   T   T
  0.5833332499999955  0.1666667499999974  0.2070128148265127   F   F   F
  0.9148452666496195  0.5833933013693320  0.3457814173235629   T   T   T
  0.8333332499999955  0.9166667499999974  0.0690042716088399   F   F   F
  0.9166667499999974  0.8333332499999955  0.0690042716088399   F   F   F
  0.8333332499999955  0.9166667499999974  0.2070128148265127   F   F   F
  0.1666667499999974  0.5833332499999955  0.0690042716088399   F   F   F
  0.9166667499999974  0.3333332499999955  0.0690042716088399   F   F   F
  0.8333332499999955  0.1666667499999974  0.0690042716088399   F   F   F
  0.8323550427974119  0.6779007626685840  0.4842642295493975   T   T   T
  0.9157259098342189  0.3337733722862696  0.3469331740437995   T   T   T
  0.0866421296026654  0.1671873514747046  0.4781735478836330   T   T   T
  0.9168822084245420  0.0844783722976218  0.4780670983552487   T   T   T
  0.6661517269910522  0.0821220863699066  0.4808469201750418   T   T   T
  0.6545976000322085  0.3223610560236050  0.4842675375132445   T   T   T
  0.8181172320874742  0.4178131861857621  0.4804158120010573   T   T   T
  0.8298322308134468  0.1671868665685106  0.4781768391004059   T   T   T
  0.5758392555685233  0.1632870959930605  0.4834685324197187   T   T   T
  0.4937907093920494  0.2383659686442931  0.5002122687941151   T   T   T
  0.5832467399914866  0.9181490480221943  0.4808441608597095   T   T   T
  0.3366807839525808  0.1632640503427237  0.4834678189044744   T   T   T
  0.1716293919151944  0.3324136075262598  0.4770761718640466   T   T   T
  0.1652351138999769  0.0821162061551346  0.4808463147350096   T   T   T
  0.4169709632338013  0.3223170962636991  0.4842869479898326   T   T   T
  0.4150531552469537  0.0808438756664675  0.4818584275594143   T   T   T
  0.0837131621890310  0.4181326540454501  0.4762077550487847   T   T   T
  0.3489690357165458  0.4178042520921632  0.4804064989369448   T   T   T
  0.6735469434606525  0.8370101814811292  0.4834688612195526   T   T   T
  0.1657106850184894  0.5821262508494179  0.4762071633862021   T   T   T
  0.9100679784127342  0.3324157510554513  0.4770857240841884   T   T   T
  0.0777813533799860  0.6678445258032191  0.4770857578164543   T   T   T
  0.3393412662908266  0.6678409573828517  0.4770765724567437   T   T   T
  0.3325332687065412  0.9157791372017509  0.4780706505549953   T   T   T
  0.9004325174668139  0.5824491167665142  0.4804166332127465   T   T   T
  0.1627760203231649  0.8330737227887144  0.4781824071074094   T   T   T
  0.5947692056936467  0.6779501702716902  0.4842953105420979   T   T   T
  0.0841641329974007  0.9181393970394454  0.4808499624349499   T   T   T
  0.4195806021717058  0.8330661547087620  0.4781750727620981   T   T   T
  0.9126797145108381  0.8369708342158650  0.4834718459655984   T   T   T
  0.7555592385419631  0.7619069177748661  0.5002151422463440   T   T   T
  0.4312904312290431  0.5824522971792867  0.4804087417582500   T   T   T
  0.7505625701676794  0.7513796286704266  0.2750601431453882   T   T   T
  0.5000000000000000  0.5000000000000000  0.1380085432176728   F   F   F
  0.5108827856641401  0.7514080491840681  0.4149020142338454   T   T   T
  0.2500000000000000  0.5000000000000000  0.1380085432176728   F   F   F
  0.9899135930200561  0.7514200515400516  0.4149074442581695   T   T   T
  0.5000000000000000  0.2500000000000000  0.0000000000000000   F   F   F
  0.7500000000000000  0.0000000000000000  0.0000000000000000   F   F   F
  0.5000000000000000  0.2500000000000000  0.1380085432176728   F   F   F
  0.9898731834940178  0.5001187378564375  0.4170832958783148   T   T   T
  0.0000000000000000  0.0000000000000000  0.1380085432176728   F   F   F
  0.2596119748276577  0.5001143343018605  0.4170746477173010   T   T   T
  0.7508798414107767  0.7523277683924962  0.4090193948898017   T   T   T
  0.2595834836733742  0.2488043580569228  0.4149014387282545   T   T   T
  0.7500000000000000  0.7500000000000000  0.1380085432176728   F   F   F
  0.0000000000000000  0.7500000000000000  0.0000000000000000   F   F   F
  0.4986016744868491  0.7497590778534178  0.2760483117676770   T   T   T
  0.5133029887923173  0.5000989584734717  0.4118848418483938   T   T   T
  0.7512816587834108  0.5000467491694934  0.2752321089506274   T   T   T
  0.2500000000000000  0.5000000000000000  0.0000000000000000   F   F   F
  0.5000000000000000  0.7500000000000000  0.0000000000000000   F   F   F
  0.5000000000000000  0.7500000000000000  0.1380085432176728   F   F   F
  0.7500000000000000  0.5000000000000000  0.0000000000000000   F   F   F
  0.7500000000000000  0.2500000000000000  0.0000000000000000   F   F   F
  0.9987279542437478  0.9972942470857326  0.4141588652404129   T   T   T
  0.2507612153953696  0.0029253715682003  0.4141588932788236   T   T   T
  0.4992298150836307  0.2487123325496387  0.2750599248836599   T   T   T
  0.2492694346323891  0.5000481932582156  0.2769636979145540   T   T   T
  0.0005215087506207  0.0012646218854378  0.2757705451451704   T   T   T
  0.0000000000000000  0.2500000000000000  0.0000000000000000   F   F   F
  0.7363050055117222  0.5001012628222888  0.4118566447481130   T   T   T
  0.2488882354965989  0.2503319113506297  0.2760485302673478   T   T   T
  0.2510970657489974  0.7528522639870304  0.4157828761361505   T   T   T
  0.7504885456456583  0.0012706063602343  0.2757717356718198   T   T   T
  0.7500000000000000  0.5000000000000000  0.1380085432176728   F   F   F
  0.9983671958738569  0.2473842171246022  0.4157826953002096   T   T   T
  0.2491619518998197  0.7485753924741932  0.2768856375107694   T   T   T
  0.0000000000000000  0.5000000000000000  0.1380085432176728   F   F   F
  0.0000000000000000  0.0000000000000000  0.0000000000000000   F   F   F
  0.2500000000000000  0.2500000000000000  0.0000000000000000   F   F   F
  0.0000000000000000  0.2500000000000000  0.1380085432176728   F   F   F
  0.7500000000000000  0.0000000000000000  0.1380085432176728   F   F   F
  0.0005528986448972  0.5000493417194283  0.2769600043576014   T   T   T
  0.2500000000000000  0.0000000000000000  0.1380085432176728   F   F   F
  0.2492631260533278  0.9988172098982357  0.2757707733755964   T   T   T
  0.0006321563043045  0.2515136443444965  0.2768857522135015   T   T   T
  0.5000000000000000  0.5000000000000000  0.0000000000000000   F   F   F
  0.2500000000000000  0.7500000000000000  0.1380085432176728   F   F   F
  0.2500000000000000  0.0000000000000000  0.0000000000000000   F   F   F
  0.4986536723154186  0.2478716053274379  0.4090152766155448   T   T   T
  0.0000000000000000  0.5000000000000000  0.0000000000000000   F   F   F
  0.5000000000000000  0.0000000000000000  0.0000000000000000   F   F   F
  0.7500000000000000  0.7500000000000000  0.0000000000000000   F   F   F
  0.5000000000000000  0.0000000000000000  0.1380085432176728   F   F   F
  0.7511828995576887  0.2503263499081484  0.2760456891433968   T   T   T
  0.7386058740591684  0.2488089995438972  0.4149051118920262   T   T   T
  0.7500000000000000  0.2500000000000000  0.1380085432176728   F   F   F
  0.4993011024431773  0.9988231150560031  0.2757701334685366   T   T   T
  0.7479437755707468  0.9973024224880154  0.4141568229273144   T   T   T
  0.0000000000000000  0.7500000000000000  0.1380085432176728   F   F   F
  0.5015345657297334  0.0029302563375484  0.4141576191354349   T   T   T
  0.2500000000000000  0.7500000000000000  0.0000000000000000   F   F   F
  0.0009014744050550  0.7497633177863200  0.2760461162814719   T   T   T
  0.2500000000000000  0.2500000000000000  0.1380085432176728   F   F   F
  0.4985181090979782  0.5000445586352015  0.2752364374171010   T   T   T

  0.00000000E+00  0.00000000E+00  0.00000000E+00
  0.00000000E+00  0.00000000E+00  0.00000000E+00
  0.00000000E+00  0.00000000E+00  0.00000000E+00
  0.00000000E+00  0.00000000E+00  0.00000000E+00
  0.00000000E+00  0.00000000E+00  0.00000000E+00
  0.00000000E+00  0.00000000E+00  0.00000000E+00
  0.00000000E+00  0.00000000E+00  0.00000000E+00
  0.00000000E+00  0.00000000E+00  0.00000000E+00
  0.00000000E+00  0.00000000E+00  0.00000000E+00
  0.00000000E+00  0.00000000E+00  0.00000000E+00
  0.00000000E+00  0.00000000E+00  0.00000000E+00
  0.00000000E+00  0.00000000E+00  0.00000000E+00
  0.00000000E+00  0.00000000E+00  0.00000000E+00
  0.00000000E+00  0.00000000E+00  0.00000000E+00
  0.00000000E+00  0.00000000E+00  0.00000000E+00
  0.00000000E+00  0.00000000E+00  0.00000000E+00
  0.00000000E+00  0.00000000E+00  0.00000000E+00
  0.00000000E+00  0.00000000E+00  0.00000000E+00
  0.00000000E+00  0.00000000E+00  0.00000000E+00
  0.00000000E+00  0.00000000E+00  0.00000000E+00
  0.00000000E+00  0.00000000E+00  0.00000000E+00
  0.00000000E+00  0.00000000E+00  0.00000000E+00
  0.00000000E+00  0.00000000E+00  0.00000000E+00
  0.00000000E+00  0.00000000E+00  0.00000000E+00
  0.00000000E+00  0.00000000E+00  0.00000000E+00
  0.00000000E+00  0.00000000E+00  0.00000000E+00
  0.00000000E+00  0.00000000E+00  0.00000000E+00
  0.00000000E+00  0.00000000E+00  0.00000000E+00
  0.00000000E+00  0.00000000E+00  0.00000000E+00
  0.00000000E+00  0.00000000E+00  0.00000000E+00
  0.00000000E+00  0.00000000E+00  0.00000000E+00
  0.00000000E+00  0.00000000E+00  0.00000000E+00
  0.00000000E+00  0.00000000E+00  0.00000000E+00
  0.00000000E+00  0.00000000E+00  0.00000000E+00
  0.00000000E+00  0.00000000E+00  0.00000000E+00
  0.00000000E+00  0.00000000E+00  0.00000000E+00
  0.00000000E+00  0.00000000E+00  0.00000000E+00
  0.00000000E+00  0.00000000E+00  0.00000000E+00
  0.00000000E+00  0.00000000E+00  0.00000000E+00
  0.00000000E+00  0.00000000E+00  0.00000000E+00
  0.00000000E+00  0.00000000E+00  0.00000000E+00
  0.00000000E+00  0.00000000E+00  0.00000000E+00
  0.00000000E+00  0.00000000E+00  0.00000000E+00
  0.00000000E+00  0.00000000E+00  0.00000000E+00
  0.00000000E+00  0.00000000E+00  0.00000000E+00
  0.00000000E+00  0.00000000E+00  0.00000000E+00
  0.00000000E+00  0.00000000E+00  0.00000000E+00
  0.00000000E+00  0.00000000E+00  0.00000000E+00
  0.00000000E+00  0.00000000E+00  0.00000000E+00
  0.00000000E+00  0.00000000E+00  0.00000000E+00
  0.00000000E+00  0.00000000E+00  0.00000000E+00
  0.00000000E+00  0.00000000E+00  0.00000000E+00
  0.00000000E+00  0.00000000E+00  0.00000000E+00
  0.00000000E+00  0.00000000E+00  0.00000000E+00
  0.00000000E+00  0.00000000E+00  0.00000000E+00
  0.00000000E+00  0.00000000E+00  0.00000000E+00
  0.00000000E+00  0.00000000E+00  0.00000000E+00
  0.00000000E+00  0.00000000E+00  0.00000000E+00
  0.00000000E+00  0.00000000E+00  0.00000000E+00
  0.00000000E+00  0.00000000E+00  0.00000000E+00
  0.00000000E+00  0.00000000E+00  0.00000000E+00
  0.00000000E+00  0.00000000E+00  0.00000000E+00
  0.00000000E+00  0.00000000E+00  0.00000000E+00
  0.00000000E+00  0.00000000E+00  0.00000000E+00
  0.00000000E+00  0.00000000E+00  0.00000000E+00
  0.00000000E+00  0.00000000E+00  0.00000000E+00
  0.00000000E+00  0.00000000E+00  0.00000000E+00
  0.00000000E+00  0.00000000E+00  0.00000000E+00
  0.00000000E+00  0.00000000E+00  0.00000000E+00
  0.00000000E+00  0.00000000E+00  0.00000000E+00
  0.00000000E+00  0.00000000E+00  0.00000000E+00
  0.00000000E+00  0.00000000E+00  0.00000000E+00
  0.00000000E+00  0.00000000E+00  0.00000000E+00
  0.00000000E+00  0.00000000E+00  0.00000000E+00
  0.00000000E+00  0.00000000E+00  0.00000000E+00
  0.00000000E+00  0.00000000E+00  0.00000000E+00
  0.00000000E+00  0.00000000E+00  0.00000000E+00
  0.00000000E+00  0.00000000E+00  0.00000000E+00
  0.00000000E+00  0.00000000E+00  0.00000000E+00
  0.00000000E+00  0.00000000E+00  0.00000000E+00
  0.00000000E+00  0.00000000E+00  0.00000000E+00
  0.00000000E+00  0.00000000E+00  0.00000000E+00
  0.00000000E+00  0.00000000E+00  0.00000000E+00
  0.00000000E+00  0.00000000E+00  0.00000000E+00
  0.00000000E+00  0.00000000E+00  0.00000000E+00
  0.00000000E+00  0.00000000E+00  0.00000000E+00
  0.00000000E+00  0.00000000E+00  0.00000000E+00
  0.00000000E+00  0.00000000E+00  0.00000000E+00
  0.00000000E+00  0.00000000E+00  0.00000000E+00
  0.00000000E+00  0.00000000E+00  0.00000000E+00
  0.00000000E+00  0.00000000E+00  0.00000000E+00
  0.00000000E+00  0.00000000E+00  0.00000000E+00
  0.00000000E+00  0.00000000E+00  0.00000000E+00
  0.00000000E+00  0.00000000E+00  0.00000000E+00
  0.00000000E+00  0.00000000E+00  0.00000000E+00
  0.00000000E+00  0.00000000E+00  0.00000000E+00
  0.00000000E+00  0.00000000E+00  0.00000000E+00
  0.00000000E+00  0.00000000E+00  0.00000000E+00
  0.00000000E+00  0.00000000E+00  0.00000000E+00
  0.00000000E+00  0.00000000E+00  0.00000000E+00
  0.00000000E+00  0.00000000E+00  0.00000000E+00
  0.00000000E+00  0.00000000E+00  0.00000000E+00
  0.00000000E+00  0.00000000E+00  0.00000000E+00
  0.00000000E+00  0.00000000E+00  0.00000000E+00
  0.00000000E+00  0.00000000E+00  0.00000000E+00
  0.00000000E+00  0.00000000E+00  0.00000000E+00
  0.00000000E+00  0.00000000E+00  0.00000000E+00
  0.00000000E+00  0.00000000E+00  0.00000000E+00
  0.00000000E+00  0.00000000E+00  0.00000000E+00
  0.00000000E+00  0.00000000E+00  0.00000000E+00
  0.00000000E+00  0.00000000E+00  0.00000000E+00
  0.00000000E+00  0.00000000E+00  0.00000000E+00
  0.00000000E+00  0.00000000E+00  0.00000000E+00
  0.00000000E+00  0.00000000E+00  0.00000000E+00
  0.00000000E+00  0.00000000E+00  0.00000000E+00
  0.00000000E+00  0.00000000E+00  0.00000000E+00
  0.00000000E+00  0.00000000E+00  0.00000000E+00
  0.00000000E+00  0.00000000E+00  0.00000000E+00
  0.00000000E+00  0.00000000E+00  0.00000000E+00
  0.00000000E+00  0.00000000E+00  0.00000000E+00
  0.00000000E+00  0.00000000E+00  0.00000000E+00
  0.00000000E+00  0.00000000E+00  0.00000000E+00
  0.00000000E+00  0.00000000E+00  0.00000000E+00
  0.00000000E+00  0.00000000E+00  0.00000000E+00
  0.00000000E+00  0.00000000E+00  0.00000000E+00
  0.00000000E+00  0.00000000E+00  0.00000000E+00
  0.00000000E+00  0.00000000E+00  0.00000000E+00
  0.00000000E+00  0.00000000E+00  0.00000000E+00
  0.00000000E+00  0.00000000E+00  0.00000000E+00
  0.00000000E+00  0.00000000E+00  0.00000000E+00
  0.00000000E+00  0.00000000E+00  0.00000000E+00
  0.00000000E+00  0.00000000E+00  0.00000000E+00
  0.00000000E+00  0.00000000E+00  0.00000000E+00
  0.00000000E+00  0.00000000E+00  0.00000000E+00
  0.00000000E+00  0.00000000E+00  0.00000000E+00
  0.00000000E+00  0.00000000E+00  0.00000000E+00
  0.00000000E+00  0.00000000E+00  0.00000000E+00
  0.00000000E+00  0.00000000E+00  0.00000000E+00
  0.00000000E+00  0.00000000E+00  0.00000000E+00
  0.00000000E+00  0.00000000E+00  0.00000000E+00
  0.00000000E+00  0.00000000E+00  0.00000000E+00
  0.00000000E+00  0.00000000E+00  0.00000000E+00
  0.00000000E+00  0.00000000E+00  0.00000000E+00
  0.00000000E+00  0.00000000E+00  0.00000000E+00
  0.00000000E+00  0.00000000E+00  0.00000000E+00
  0.00000000E+00  0.00000000E+00  0.00000000E+00
  0.00000000E+00  0.00000000E+00  0.00000000E+00
  0.00000000E+00  0.00000000E+00  0.00000000E+00
  0.00000000E+00  0.00000000E+00  0.00000000E+00
  0.00000000E+00  0.00000000E+00  0.00000000E+00
  0.00000000E+00  0.00000000E+00  0.00000000E+00
  0.00000000E+00  0.00000000E+00  0.00000000E+00
  0.00000000E+00  0.00000000E+00  0.00000000E+00
  0.00000000E+00  0.00000000E+00  0.00000000E+00
  0.00000000E+00  0.00000000E+00  0.00000000E+00
  0.00000000E+00  0.00000000E+00  0.00000000E+00
  0.00000000E+00  0.00000000E+00  0.00000000E+00
  0.00000000E+00  0.00000000E+00  0.00000000E+00
  0.00000000E+00  0.00000000E+00  0.00000000E+00
  0.00000000E+00  0.00000000E+00  0.00000000E+00
  0.00000000E+00  0.00000000E+00  0.00000000E+00
  0.00000000E+00  0.00000000E+00  0.00000000E+00
  0.00000000E+00  0.00000000E+00  0.00000000E+00
  0.00000000E+00  0.00000000E+00  0.00000000E+00
  0.00000000E+00  0.00000000E+00  0.00000000E+00
  0.00000000E+00  0.00000000E+00  0.00000000E+00
  0.00000000E+00  0.00000000E+00  0.00000000E+00
  0.00000000E+00  0.00000000E+00  0.00000000E+00
  0.00000000E+00  0.00000000E+00  0.00000000E+00
  0.00000000E+00  0.00000000E+00  0.00000000E+00
  0.00000000E+00  0.00000000E+00  0.00000000E+00
  0.00000000E+00  0.00000000E+00  0.00000000E+00
  0.00000000E+00  0.00000000E+00  0.00000000E+00
  0.00000000E+00  0.00000000E+00  0.00000000E+00
  0.00000000E+00  0.00000000E+00  0.00000000E+00
  0.00000000E+00  0.00000000E+00  0.00000000E+00
  0.00000000E+00  0.00000000E+00  0.00000000E+00
  0.00000000E+00  0.00000000E+00  0.00000000E+00
  0.00000000E+00  0.00000000E+00  0.00000000E+00
  0.00000000E+00  0.00000000E+00  0.00000000E+00
  0.00000000E+00  0.00000000E+00  0.00000000E+00
  0.00000000E+00  0.00000000E+00  0.00000000E+00
  0.00000000E+00  0.00000000E+00  0.00000000E+00
  0.00000000E+00  0.00000000E+00  0.00000000E+00
  0.00000000E+00  0.00000000E+00  0.00000000E+00
  0.00000000E+00  0.00000000E+00  0.00000000E+00
  0.00000000E+00  0.00000000E+00  0.00000000E+00
  0.00000000E+00  0.00000000E+00  0.00000000E+00
  0.00000000E+00  0.00000000E+00  0.00000000E+00
  0.00000000E+00  0.00000000E+00  0.00000000E+00
  0.00000000E+00  0.00000000E+00  0.00000000E+00
  0.00000000E+00  0.00000000E+00  0.00000000E+00
