# Supplementary material for: Spontaneous dynamical disordering of borophenes in MgB2 and related metal borides
Source: Nat Commun. 2021 Nov 1;12:6268. doi: 10.1038/s41467-021-26512-4 (PMC8560812; doi:10.1038/s41467-021-26512-4)
Supplement: Supplementary file 3 — Source Data [file 41467_2021_26512_MOESM3_ESM.zip › SI_data/4x4_LM*/HfB2.POSCAR]

 B Hf                                   
   1.0000000000000000     
    12.5946239999999996    0.0000000000000000    0.0000000000000000
    -6.2973119999999998   10.9072639999999996    0.0000000000000000
     0.0000000000000000    0.0000000000000000   29.1183422874168016
   B    Hf
   128    64
Selective dynamics
Direct
  0.5833332500000026  0.4166667499999974  0.0597547752830678   F   F   F
  0.5833332500000026  0.9166667499999974  0.0597547752830678   F   F   F
  0.5833332500000026  0.9166667499999974  0.1792643258491964   F   F   F
  0.8333332500000026  0.6666667499999974  0.0597547752830678   F   F   F
  0.9166667499999974  0.5833332500000026  0.0597547752830678   F   F   F
  0.8333332500000026  0.6666667499999974  0.1792643258491964   F   F   F
  0.9166667499999974  0.5833332500000026  0.1792643258491964   F   F   F
  0.8337607528873848  0.6664538131890591  0.2983157253242952   T   T   T
  0.9158767308018662  0.5831812481270027  0.2999031968238315   T   T   T
  0.9170281071976387  0.3344198718686126  0.3001454089829044   T   T   T
  0.9166667499999974  0.8333332500000026  0.0597547752830678   F   F   F
  0.8333332500000026  0.9166667499999974  0.1792643258491964   F   F   F
  0.9166667499999974  0.8333332500000026  0.1792643258491964   F   F   F
  0.8343969953404826  0.9192032620353509  0.2982944717894564   T   T   T
  0.8333332500000026  0.9166667499999974  0.0597547752830678   F   F   F
  0.9177117302425335  0.8343628927851814  0.2985795782707519   T   T   T
  0.9166667499999974  0.3333332500000026  0.1792643258491964   F   F   F
  0.6666667499999974  0.8333332500000026  0.1792643258491964   F   F   F
  0.5832520176839268  0.9167572253516856  0.2992677860425852   T   T   T
  0.6666667499999974  0.0833332500000026  0.1792643258491964   F   F   F
  0.6662405507377102  0.8343589091703203  0.2985770067201985   T   T   T
  0.6664194259514991  0.0833853242218212  0.2992650901538319   T   T   T
  0.6666667499999974  0.5833332500000026  0.1792643258491964   F   F   F
  0.5833332500000026  0.1666667499999974  0.1792643258491964   F   F   F
  0.5822786741908340  0.6664311240521208  0.2983251477022583   T   T   T
  0.9166667499999974  0.0833332500000026  0.0597547752830678   F   F   F
  0.6666667499999974  0.3333332500000026  0.0597547752830678   F   F   F
  0.5833332500000026  0.4166667499999974  0.1792643258491964   F   F   F
  0.6666667499999974  0.3333332500000026  0.1792643258491964   F   F   F
  0.8327720176259769  0.4169686080411896  0.2999038707606759   T   T   T
  0.5835288615221449  0.4174613770095948  0.2989271211502103   T   T   T
  0.8343921604483929  0.6786365556819748  0.4181599608731761   T   T   T
  0.9174682468674974  0.0855897895844753  0.4173073694319297   T   T   T
  0.1653453462836791  0.5813475660377527  0.4177979699222422   T   T   T
  0.5935136247866051  0.6787321038644613  0.4182271959344626   T   T   T
  0.0791640553223030  0.6668910971573048  0.4183132333220798   T   T   T
  0.3371121145300336  0.6669170820699425  0.4183176123158441   T   T   T
  0.3319916692740273  0.9146367657360084  0.4173065573811682   T   T   T
  0.9086171347335213  0.5840879413104657  0.4189464261063820   T   T   T
  0.1647143197959000  0.8337030708736435  0.4174874730525835   T   T   T
  0.4248416199124339  0.5841407704906353  0.4189592944351989   T   T   T
  0.0857192997054343  0.9194609831223153  0.4181019421769187   T   T   T
  0.4183376083051287  0.8337161100632285  0.4174841556258558   T   T   T
  0.9126049886754284  0.8358549977497670  0.4183488512167340   T   T   T
  0.7576249608516413  0.7660624441556732  0.4370365749348205   T   T   T
  0.6725686559542554  0.8359380546523103  0.4183347933047024   T   T   T
  0.9123912845725509  0.3333330427724088  0.4183145001290228   T   T   T
  0.0841111828405053  0.4188802158868788  0.4177987188426264   T   T   T
  0.4150303385011034  0.0807322951971839  0.4173157808751368   T   T   T
  0.4149101795386365  0.3215058293458166  0.4182242502229642   T   T   T
  0.1637104242041323  0.0807305894505918  0.4180962618454210   T   T   T
  0.1703065319312297  0.3333090238354004  0.4183181076124187   T   T   T
  0.3408151088754565  0.4160948029120892  0.4189581899519518   T   T   T
  0.3367510896060522  0.1642976638489039  0.4183354774903335   T   T   T
  0.5830987679970793  0.9194951040611971  0.4180970872392180   T   T   T
  0.4916913957565942  0.2341874077173249  0.4370382027674763   T   T   T
  0.5768673290163154  0.1643735368444670  0.4183493464154435   T   T   T
  0.8311313563552434  0.1665224705410589  0.4174894397405320   T   T   T
  0.8246480805879277  0.4161541953024790  0.4189480287679564   T   T   T
  0.6558796804137214  0.3215991148269835  0.4181616592667749   T   T   T
  0.6663749739100359  0.0807607121655726  0.4181028739070589   T   T   T
  0.0847311729962694  0.1665104521542962  0.4174842769248177   T   T   T
  0.6673821254204699  0.3336903870397103  0.2983149822674777   T   T   T
  0.6666667499999974  0.8333332500000026  0.0597547752830678   F   F   F
  0.6666667499999974  0.5833332500000026  0.0597547752830678   F   F   F
  0.1665600997676010  0.0833798276729623  0.2992670526794622   T   T   T
  0.3333332500000026  0.6666667499999974  0.0597547752830678   F   F   F
  0.4166667499999974  0.5833332500000026  0.0597547752830678   F   F   F
  0.1666667499999974  0.0833332500000026  0.0597547752830678   F   F   F
  0.0833332500000026  0.1666667499999974  0.1792643258491964   F   F   F
  0.3333332500000026  0.6666667499999974  0.1792643258491964   F   F   F
  0.1666667499999974  0.8333332500000026  0.0597547752830678   F   F   F
  0.1669831556782598  0.3344196532572037  0.3001493795826423   T   T   T
  0.3333332500000026  0.1666667499999974  0.1792643258491964   F   F   F
  0.8336675100094033  0.1680202624149360  0.2997867513392642   T   T   T
  0.9172033556596003  0.0848203517331812  0.2995404700501314   T   T   T
  0.8333332500000026  0.4166667499999974  0.0597547752830678   F   F   F
  0.9166667499999974  0.3333332500000026  0.0597547752830678   F   F   F
  0.8333332500000026  0.4166667499999974  0.1792643258491964   F   F   F
  0.9166667499999974  0.0833332500000026  0.1792643258491964   F   F   F
  0.4166667499999974  0.5833332500000026  0.1792643258491964   F   F   F
  0.0833332500000026  0.9166667499999974  0.0597547752830678   F   F   F
  0.4166667499999974  0.0833332500000026  0.1792643258491964   F   F   F
  0.0833332500000026  0.6666667499999974  0.1792643258491964   F   F   F
  0.0833332500000026  0.9166667499999974  0.1792643258491964   F   F   F
  0.1666667499999974  0.3333332500000026  0.0597547752830678   F   F   F
  0.4166667499999974  0.0833332500000026  0.0597547752830678   F   F   F
  0.3333332500000026  0.1666667499999974  0.0597547752830678   F   F   F
  0.0833332500000026  0.4166667499999974  0.1792643258491964   F   F   F
  0.1666667499999974  0.3333332500000026  0.1792643258491964   F   F   F
  0.1657200619502477  0.8321283013112620  0.2997860286002676   T   T   T
  0.0830999167758091  0.9167534851464270  0.2992651373466942   T   T   T
  0.1666667499999974  0.8333332500000026  0.1792643258491964   F   F   F
  0.0835379949652318  0.4174763959559800  0.3004121669237959   T   T   T
  0.0833332500000026  0.1666667499999974  0.0597547752830678   F   F   F
  0.5833332500000026  0.6666667499999974  0.0597547752830678   F   F   F
  0.8344146139943810  0.9195035454890523  0.4173170105782850   T   T   T
  0.4166667499999974  0.3333332500000026  0.1792643258491964   F   F   F
  0.3333332500000026  0.4166667499999974  0.0597547752830678   F   F   F
  0.0839315443373185  0.1680085462335161  0.2997869673475469   T   T   T
  0.4166667499999974  0.3333332500000026  0.0597547752830678   F   F   F
  0.4159152054083528  0.3337098931544454  0.2983240092037482   T   T   T
  0.3333332500000026  0.4166667499999974  0.1792643258491964   F   F   F
  0.4152685013834996  0.0809422205325396  0.2982929525918283   T   T   T
  0.1666667499999974  0.0833332500000026  0.1792643258491964   F   F   F
  0.3337969060564156  0.4169771669506313  0.2999138253931463   T   T   T
  0.0833332500000026  0.4166667499999974  0.0597547752830678   F   F   F
  0.1666667499999974  0.5833332500000026  0.0597547752830678   F   F   F
  0.1666667499999974  0.5833332500000026  0.1792643258491964   F   F   F
  0.0833332500000026  0.6666667499999974  0.0597547752830678   F   F   F
  0.1661352106515177  0.5826727499496499  0.3004113381637422   T   T   T
  0.8333332500000026  0.1666667499999974  0.1792643258491964   F   F   F
  0.0826812495934326  0.6657296528284791  0.3001448898506845   T   T   T
  0.3319488490162135  0.1657824862604118  0.2985772582633721   T   T   T
  0.5833332500000026  0.6666667499999974  0.1792643258491964   F   F   F
  0.6661390473134031  0.5826823814321305  0.2989286292710127   T   T   T
  0.6666667499999974  0.0833332500000026  0.0597547752830678   F   F   F
  0.5834225247817649  0.1657765010471938  0.2985789852938081   T   T   T
  0.4168970188222670  0.5831692540788485  0.2999137719931445   T   T   T
  0.3326369504045651  0.6657276181534333  0.3001488935300193   T   T   T
  0.4166667499999974  0.8333332500000026  0.0597547752830678   F   F   F
  0.3333332500000026  0.9166667499999974  0.0597547752830678   F   F   F
  0.4166667499999974  0.8333332500000026  0.1792643258491964   F   F   F
  0.3324550863942963  0.9153269649867007  0.2995397049431464   T   T   T
  0.4159945069130683  0.8321377709513366  0.2997860344362820   T   T   T
  0.5833332500000026  0.1666667499999974  0.0597547752830678   F   F   F
  0.8333332500000026  0.1666667499999974  0.0597547752830678   F   F   F
  0.3333332500000026  0.9166667499999974  0.1792643258491964   F   F   F
  0.7500000000000000  0.5000000000000000  0.1195095505661357   F   F   F
  0.7500000000000000  0.0000000000000000  0.1195095505661357   F   F   F
  0.0000000000000000  0.2500000000000000  0.0000000000000000   F   F   F
  0.7500000000000000  0.2500000000000000  0.1195095505661357   F   F   F
  0.7500843908146517  0.0006532874829328  0.2391762718376125   T   T   T
  0.2500000000000000  0.5000000000000000  0.1195095505661357   F   F   F
  0.5000000000000000  0.2500000000000000  0.0000000000000000   F   F   F
  0.5000000000000000  0.2500000000000000  0.1195095505661357   F   F   F
  0.2488653201962797  0.9983918949947673  0.3592295931592777   T   T   T
  0.4997382274002604  0.9994213913904372  0.2391759455701178   T   T   T
  0.2500000000000000  0.2500000000000000  0.0000000000000000   F   F   F
  0.5000000000000000  0.0000000000000000  0.0000000000000000   F   F   F
  0.0000000000000000  0.0000000000000000  0.0000000000000000   F   F   F
  0.0006543264611590  0.0017673288168859  0.3592378195714493   T   T   T
  0.4989924401444628  0.9984234067101447  0.3592361405442093   T   T   T
  0.7485892237756806  0.5001039276834266  0.3594710923988692   T   T   T
  0.7500000000000000  0.5000000000000000  0.0000000000000000   F   F   F
  0.0000000000000000  0.2500000000000000  0.1195095505661357   F   F   F
  0.5010104843699477  0.5000981684458670  0.3595081491450531   T   T   T
  0.0000000000000000  0.7500000000000000  0.1195095505661357   F   F   F
  0.5000000000000000  0.7500000000000000  0.0000000000000000   F   F   F
  0.5000000000000000  0.7500000000000000  0.1195095505661357   F   F   F
  0.0000000000000000  0.7500000000000000  0.0000000000000000   F   F   F
  0.4995205476068545  0.7499208753088819  0.2392355262181324   T   T   T
  0.9955688785638058  0.5000997246161912  0.3617366532305198   T   T   T
  0.5000000000000000  0.5000000000000000  0.1195095505661357   F   F   F
  0.7500000000000000  0.0000000000000000  0.0000000000000000   F   F   F
  0.0001833022125274  0.7499287198037536  0.2392331358632803   T   T   T
  0.2539932507833733  0.5001004076548113  0.3617522379208621   T   T   T
  0.9999436252005127  0.5000414211968276  0.2396248873871143   T   T   T
  0.2496297492711878  0.2501530479081081  0.2392355194833412   T   T   T
  0.2500000000000000  0.7500000000000000  0.1195095505661357   F   F   F
  0.2500000000000000  0.7500000000000000  0.0000000000000000   F   F   F
  0.2500000000000000  0.5000000000000000  0.0000000000000000   F   F   F
  0.2510210113920747  0.2490637213742909  0.3598995754162093   T   T   T
  0.2498774622182008  0.5000412276699207  0.2396274297152598   T   T   T
  0.2494590391419223  0.9994191255116556  0.2391752551161888   T   T   T
  0.0000000000000000  0.5000000000000000  0.1195095505661357   F   F   F
  0.2494900631184652  0.7492033970022470  0.2396674347411813   T   T   T
  0.4998168593149782  0.2498614344687001  0.2391744162365214   T   T   T
  0.4997981993979251  0.5000408032123065  0.2390414654089756   T   T   T
  0.5000000000000000  0.5000000000000000  0.0000000000000000   F   F   F
  0.7475089965447032  0.2490897167960952  0.3599102329328053   T   T   T
  0.7500000000000000  0.7500000000000000  0.0000000000000000   F   F   F
  0.0003503920481432  0.0006520987460611  0.2391756712425201   T   T   T
  0.0003300102423032  0.2508713989333262  0.2396675915294288   T   T   T
  0.7502995185649656  0.2501498837717418  0.2392328638377053   T   T   T
  0.7500264268762895  0.5000425088464164  0.2390407032654733   T   T   T
  0.0004471980439239  0.2514362838618180  0.3617085985451558   T   T   T
  0.7506462080893038  0.7518062626119010  0.3537313538141797   T   T   T
  0.0000000000000000  0.0000000000000000  0.1195095505661357   F   F   F
  0.9985071402784212  0.7511070779800987  0.3599097786932432   T   T   T
  0.7500000000000000  0.2500000000000000  0.0000000000000000   F   F   F
  0.0000000000000000  0.5000000000000000  0.0000000000000000   F   F   F
  0.7505774247550169  0.0017937916432625  0.3592301367000745   T   T   T
  0.2500000000000000  0.0000000000000000  0.1195095505661357   F   F   F
  0.5000000000000000  0.0000000000000000  0.1195095505661357   F   F   F
  0.2500000000000000  0.2500000000000000  0.1195095505661357   F   F   F
  0.5020628319849704  0.7511241763200888  0.3598987515957969   T   T   T
  0.4989286516093542  0.2483745248949419  0.3537282447619949   T   T   T
  0.2490929865436199  0.7487544630001907  0.3617106599628868   T   T   T
  0.2500000000000000  0.0000000000000000  0.0000000000000000   F   F   F
  0.7499988968554548  0.7502192328044922  0.2391747818929418   T   T   T
  0.7500000000000000  0.7500000000000000  0.1195095505661357   F   F   F

  0.00000000E+00  0.00000000E+00  0.00000000E+00
  0.00000000E+00  0.00000000E+00  0.00000000E+00
  0.00000000E+00  0.00000000E+00  0.00000000E+00
  0.00000000E+00  0.00000000E+00  0.00000000E+00
  0.00000000E+00  0.00000000E+00  0.00000000E+00
  0.00000000E+00  0.00000000E+00  0.00000000E+00
  0.00000000E+00  0.00000000E+00  0.00000000E+00
  0.00000000E+00  0.00000000E+00  0.00000000E+00
  0.00000000E+00  0.00000000E+00  0.00000000E+00
  0.00000000E+00  0.00000000E+00  0.00000000E+00
  0.00000000E+00  0.00000000E+00  0.00000000E+00
  0.00000000E+00  0.00000000E+00  0.00000000E+00
  0.00000000E+00  0.00000000E+00  0.00000000E+00
  0.00000000E+00  0.00000000E+00  0.00000000E+00
  0.00000000E+00  0.00000000E+00  0.00000000E+00
  0.00000000E+00  0.00000000E+00  0.00000000E+00
  0.00000000E+00  0.00000000E+00  0.00000000E+00
  0.00000000E+00  0.00000000E+00  0.00000000E+00
  0.00000000E+00  0.00000000E+00  0.00000000E+00
  0.00000000E+00  0.00000000E+00  0.00000000E+00
  0.00000000E+00  0.00000000E+00  0.00000000E+00
  0.00000000E+00  0.00000000E+00  0.00000000E+00
  0.00000000E+00  0.00000000E+00  0.00000000E+00
  0.00000000E+00  0.00000000E+00  0.00000000E+00
  0.00000000E+00  0.00000000E+00  0.00000000E+00
  0.00000000E+00  0.00000000E+00  0.00000000E+00
  0.00000000E+00  0.00000000E+00  0.00000000E+00
  0.00000000E+00  0.00000000E+00  0.00000000E+00
  0.00000000E+00  0.00000000E+00  0.00000000E+00
  0.00000000E+00  0.00000000E+00  0.00000000E+00
  0.00000000E+00  0.00000000E+00  0.00000000E+00
  0.00000000E+00  0.00000000E+00  0.00000000E+00
  0.00000000E+00  0.00000000E+00  0.00000000E+00
  0.00000000E+00  0.00000000E+00  0.00000000E+00
  0.00000000E+00  0.00000000E+00  0.00000000E+00
  0.00000000E+00  0.00000000E+00  0.00000000E+00
  0.00000000E+00  0.00000000E+00  0.00000000E+00
  0.00000000E+00  0.00000000E+00  0.00000000E+00
  0.00000000E+00  0.00000000E+00  0.00000000E+00
  0.00000000E+00  0.00000000E+00  0.00000000E+00
  0.00000000E+00  0.00000000E+00  0.00000000E+00
  0.00000000E+00  0.00000000E+00  0.00000000E+00
  0.00000000E+00  0.00000000E+00  0.00000000E+00
  0.00000000E+00  0.00000000E+00  0.00000000E+00
  0.00000000E+00  0.00000000E+00  0.00000000E+00
  0.00000000E+00  0.00000000E+00  0.00000000E+00
  0.00000000E+00  0.00000000E+00  0.00000000E+00
  0.00000000E+00  0.00000000E+00  0.00000000E+00
  0.00000000E+00  0.00000000E+00  0.00000000E+00
  0.00000000E+00  0.00000000E+00  0.00000000E+00
  0.00000000E+00  0.00000000E+00  0.00000000E+00
  0.00000000E+00  0.00000000E+00  0.00000000E+00
  0.00000000E+00  0.00000000E+00  0.00000000E+00
  0.00000000E+00  0.00000000E+00  0.00000000E+00
  0.00000000E+00  0.00000000E+00  0.00000000E+00
  0.00000000E+00  0.00000000E+00  0.00000000E+00
  0.00000000E+00  0.00000000E+00  0.00000000E+00
  0.00000000E+00  0.00000000E+00  0.00000000E+00
  0.00000000E+00  0.00000000E+00  0.00000000E+00
  0.00000000E+00  0.00000000E+00  0.00000000E+00
  0.00000000E+00  0.00000000E+00  0.00000000E+00
  0.00000000E+00  0.00000000E+00  0.00000000E+00
  0.00000000E+00  0.00000000E+00  0.00000000E+00
  0.00000000E+00  0.00000000E+00  0.00000000E+00
  0.00000000E+00  0.00000000E+00  0.00000000E+00
  0.00000000E+00  0.00000000E+00  0.00000000E+00
  0.00000000E+00  0.00000000E+00  0.00000000E+00
  0.00000000E+00  0.00000000E+00  0.00000000E+00
  0.00000000E+00  0.00000000E+00  0.00000000E+00
  0.00000000E+00  0.00000000E+00  0.00000000E+00
  0.00000000E+00  0.00000000E+00  0.00000000E+00
  0.00000000E+00  0.00000000E+00  0.00000000E+00
  0.00000000E+00  0.00000000E+00  0.00000000E+00
  0.00000000E+00  0.00000000E+00  0.00000000E+00
  0.00000000E+00  0.00000000E+00  0.00000000E+00
  0.00000000E+00  0.00000000E+00  0.00000000E+00
  0.00000000E+00  0.00000000E+00  0.00000000E+00
  0.00000000E+00  0.00000000E+00  0.00000000E+00
  0.00000000E+00  0.00000000E+00  0.00000000E+00
  0.00000000E+00  0.00000000E+00  0.00000000E+00
  0.00000000E+00  0.00000000E+00  0.00000000E+00
  0.00000000E+00  0.00000000E+00  0.00000000E+00
  0.00000000E+00  0.00000000E+00  0.00000000E+00
  0.00000000E+00  0.00000000E+00  0.00000000E+00
  0.00000000E+00  0.00000000E+00  0.00000000E+00
  0.00000000E+00  0.00000000E+00  0.00000000E+00
  0.00000000E+00  0.00000000E+00  0.00000000E+00
  0.00000000E+00  0.00000000E+00  0.00000000E+00
  0.00000000E+00  0.00000000E+00  0.00000000E+00
  0.00000000E+00  0.00000000E+00  0.00000000E+00
  0.00000000E+00  0.00000000E+00  0.00000000E+00
  0.00000000E+00  0.00000000E+00  0.00000000E+00
  0.00000000E+00  0.00000000E+00  0.00000000E+00
  0.00000000E+00  0.00000000E+00  0.00000000E+00
  0.00000000E+00  0.00000000E+00  0.00000000E+00
  0.00000000E+00  0.00000000E+00  0.00000000E+00
  0.00000000E+00  0.00000000E+00  0.00000000E+00
  0.00000000E+00  0.00000000E+00  0.00000000E+00
  0.00000000E+00  0.00000000E+00  0.00000000E+00
  0.00000000E+00  0.00000000E+00  0.00000000E+00
  0.00000000E+00  0.00000000E+00  0.00000000E+00
  0.00000000E+00  0.00000000E+00  0.00000000E+00
  0.00000000E+00  0.00000000E+00  0.00000000E+00
  0.00000000E+00  0.00000000E+00  0.00000000E+00
  0.00000000E+00  0.00000000E+00  0.00000000E+00
  0.00000000E+00  0.00000000E+00  0.00000000E+00
  0.00000000E+00  0.00000000E+00  0.00000000E+00
  0.00000000E+00  0.00000000E+00  0.00000000E+00
  0.00000000E+00  0.00000000E+00  0.00000000E+00
  0.00000000E+00  0.00000000E+00  0.00000000E+00
  0.00000000E+00  0.00000000E+00  0.00000000E+00
  0.00000000E+00  0.00000000E+00  0.00000000E+00
  0.00000000E+00  0.00000000E+00  0.00000000E+00
  0.00000000E+00  0.00000000E+00  0.00000000E+00
  0.00000000E+00  0.00000000E+00  0.00000000E+00
  0.00000000E+00  0.00000000E+00  0.00000000E+00
  0.00000000E+00  0.00000000E+00  0.00000000E+00
  0.00000000E+00  0.00000000E+00  0.00000000E+00
  0.00000000E+00  0.00000000E+00  0.00000000E+00
  0.00000000E+00  0.00000000E+00  0.00000000E+00
  0.00000000E+00  0.00000000E+00  0.00000000E+00
  0.00000000E+00  0.00000000E+00  0.00000000E+00
  0.00000000E+00  0.00000000E+00  0.00000000E+00
  0.00000000E+00  0.00000000E+00  0.00000000E+00
  0.00000000E+00  0.00000000E+00  0.00000000E+00
  0.00000000E+00  0.00000000E+00  0.00000000E+00
  0.00000000E+00  0.00000000E+00  0.00000000E+00
  0.00000000E+00  0.00000000E+00  0.00000000E+00
  0.00000000E+00  0.00000000E+00  0.00000000E+00
  0.00000000E+00  0.00000000E+00  0.00000000E+00
  0.00000000E+00  0.00000000E+00  0.00000000E+00
  0.00000000E+00  0.00000000E+00  0.00000000E+00
  0.00000000E+00  0.00000000E+00  0.00000000E+00
  0.00000000E+00  0.00000000E+00  0.00000000E+00
  0.00000000E+00  0.00000000E+00  0.00000000E+00
  0.00000000E+00  0.00000000E+00  0.00000000E+00
  0.00000000E+00  0.00000000E+00  0.00000000E+00
  0.00000000E+00  0.00000000E+00  0.00000000E+00
  0.00000000E+00  0.00000000E+00  0.00000000E+00
  0.00000000E+00  0.00000000E+00  0.00000000E+00
  0.00000000E+00  0.00000000E+00  0.00000000E+00
  0.00000000E+00  0.00000000E+00  0.00000000E+00
  0.00000000E+00  0.00000000E+00  0.00000000E+00
  0.00000000E+00  0.00000000E+00  0.00000000E+00
  0.00000000E+00  0.00000000E+00  0.00000000E+00
  0.00000000E+00  0.00000000E+00  0.00000000E+00
  0.00000000E+00  0.00000000E+00  0.00000000E+00
  0.00000000E+00  0.00000000E+00  0.00000000E+00
  0.00000000E+00  0.00000000E+00  0.00000000E+00
  0.00000000E+00  0.00000000E+00  0.00000000E+00
  0.00000000E+00  0.00000000E+00  0.00000000E+00
  0.00000000E+00  0.00000000E+00  0.00000000E+00
  0.00000000E+00  0.00000000E+00  0.00000000E+00
  0.00000000E+00  0.00000000E+00  0.00000000E+00
  0.00000000E+00  0.00000000E+00  0.00000000E+00
  0.00000000E+00  0.00000000E+00  0.00000000E+00
  0.00000000E+00  0.00000000E+00  0.00000000E+00
  0.00000000E+00  0.00000000E+00  0.00000000E+00
  0.00000000E+00  0.00000000E+00  0.00000000E+00
  0.00000000E+00  0.00000000E+00  0.00000000E+00
  0.00000000E+00  0.00000000E+00  0.00000000E+00
  0.00000000E+00  0.00000000E+00  0.00000000E+00
  0.00000000E+00  0.00000000E+00  0.00000000E+00
  0.00000000E+00  0.00000000E+00  0.00000000E+00
  0.00000000E+00  0.00000000E+00  0.00000000E+00
  0.00000000E+00  0.00000000E+00  0.00000000E+00
  0.00000000E+00  0.00000000E+00  0.00000000E+00
  0.00000000E+00  0.00000000E+00  0.00000000E+00
  0.00000000E+00  0.00000000E+00  0.00000000E+00
  0.00000000E+00  0.00000000E+00  0.00000000E+00
  0.00000000E+00  0.00000000E+00  0.00000000E+00
  0.00000000E+00  0.00000000E+00  0.00000000E+00
  0.00000000E+00  0.00000000E+00  0.00000000E+00
  0.00000000E+00  0.00000000E+00  0.00000000E+00
  0.00000000E+00  0.00000000E+00  0.00000000E+00
  0.00000000E+00  0.00000000E+00  0.00000000E+00
  0.00000000E+00  0.00000000E+00  0.00000000E+00
  0.00000000E+00  0.00000000E+00  0.00000000E+00
  0.00000000E+00  0.00000000E+00  0.00000000E+00
  0.00000000E+00  0.00000000E+00  0.00000000E+00
  0.00000000E+00  0.00000000E+00  0.00000000E+00
  0.00000000E+00  0.00000000E+00  0.00000000E+00
  0.00000000E+00  0.00000000E+00  0.00000000E+00
  0.00000000E+00  0.00000000E+00  0.00000000E+00
  0.00000000E+00  0.00000000E+00  0.00000000E+00
  0.00000000E+00  0.00000000E+00  0.00000000E+00
  0.00000000E+00  0.00000000E+00  0.00000000E+00
  0.00000000E+00  0.00000000E+00  0.00000000E+00
  0.00000000E+00  0.00000000E+00  0.00000000E+00
  0.00000000E+00  0.00000000E+00  0.00000000E+00
  0.00000000E+00  0.00000000E+00  0.00000000E+00
  0.00000000E+00  0.00000000E+00  0.00000000E+00
