# Supplementary material for: Spontaneous dynamical disordering of borophenes in MgB2 and related metal borides
Source: Nat Commun. 2021 Nov 1;12:6268. doi: 10.1038/s41467-021-26512-4 (PMC8560812; doi:10.1038/s41467-021-26512-4)
Supplement: Supplementary file 3 — Source Data [file 41467_2021_26512_MOESM3_ESM.zip › SI_data/4x4_LM*/ZrB2.POSCAR]

 B Zr                                   
   1.0000000000000000     
    12.7219639999999998    0.0000000000000000    0.0000000000000000
    -6.3609799999999996   11.0175439999999991    0.0000000000000000
     0.0000000000000000    0.0000000000000000   29.1183422874168016
   B    Zr
   128    64
Selective dynamics
Direct
  0.5833332500000026  0.4166667499999974  0.0608805948670366   F   F   F
  0.5833332500000026  0.9166667499999974  0.0608805948670366   F   F   F
  0.5833332500000026  0.9166667499999974  0.1826417846011168   F   F   F
  0.8333332500000026  0.6666667499999974  0.0608805948670366   F   F   F
  0.9166667499999974  0.5833332500000026  0.0608805948670366   F   F   F
  0.8333332500000026  0.6666667499999974  0.1826417846011168   F   F   F
  0.9166667499999974  0.5833332500000026  0.1826417846011168   F   F   F
  0.8336913285126353  0.6661791613432174  0.3039913142734463   T   T   T
  0.9157501266587303  0.5830271711367264  0.3054833325577119   T   T   T
  0.9170359108357971  0.3343559345124629  0.3058158036885690   T   T   T
  0.9166667499999974  0.8333332500000026  0.0608805948670366   F   F   F
  0.8333332500000026  0.9166667499999974  0.1826417846011168   F   F   F
  0.9166667499999974  0.8333332500000026  0.1826417846011168   F   F   F
  0.8345439546108422  0.9193999578208116  0.3038285964311116   T   T   T
  0.8333332500000026  0.9166667499999974  0.0608805948670366   F   F   F
  0.9180163813993535  0.8344389185195122  0.3040216085070912   T   T   T
  0.9166667499999974  0.3333332500000026  0.1826417846011168   F   F   F
  0.6666667499999974  0.8333332500000026  0.1826417846011168   F   F   F
  0.5832415705078441  0.9168129309649138  0.3047486594027104   T   T   T
  0.6666667499999974  0.0833332500000026  0.1826417846011168   F   F   F
  0.6660910283023305  0.8344758115072040  0.3039955055099689   T   T   T
  0.6664877363987333  0.0833924972795029  0.3047610222712434   T   T   T
  0.6666667499999974  0.5833332500000026  0.1826417846011168   F   F   F
  0.5833332500000026  0.1666667499999974  0.1826417846011168   F   F   F
  0.5820717082797576  0.6661258882400134  0.3039997401911937   T   T   T
  0.9166667499999974  0.0833332500000026  0.0608805948670366   F   F   F
  0.6666667499999974  0.3333332500000026  0.0608805948670366   F   F   F
  0.5833332500000026  0.4166667499999974  0.1826417846011168   F   F   F
  0.6666667499999974  0.3333332500000026  0.1826417846011168   F   F   F
  0.8327853276781539  0.4170956622175341  0.3054826236104841   T   T   T
  0.5835563240491037  0.4175121474396667  0.3044288227536283   T   T   T
  0.8367556048648287  0.6806807670918029  0.4262039445837130   T   T   T
  0.9173027932611338  0.0851184104772369  0.4250431579889559   T   T   T
  0.1645447308060430  0.5804420674164412  0.4256359456018499   T   T   T
  0.5928051543117394  0.6809887529092841  0.4265255112113234   T   T   T
  0.0788055735721951  0.6674301219895108  0.4260063826500441   T   T   T
  0.3386858120856922  0.6679144484438260  0.4260516882022030   T   T   T
  0.3322765605397756  0.9150704018904068  0.4250437452223504   T   T   T
  0.9082904964787273  0.5842871643061508  0.4266035183555187   T   T   T
  0.1643889873185013  0.8336752075530466  0.4251754830289139   T   T   T
  0.4257668881123324  0.5847944559910262  0.4267017554128334   T   T   T
  0.0863328074423074  0.9198619586111176  0.4259651159310216   T   T   T
  0.4188696232119808  0.8336556889771191  0.4251811654013528   T   T   T
  0.9122236365423813  0.8360104884818060  0.4264114335756126   T   T   T
  0.7577474321237638  0.7666824524178579  0.4439704489287258   T   T   T
  0.6731716254010158  0.8363765919319455  0.4263506145519880   T   T   T
  0.9114699902113108  0.3327557030191291  0.4260058835234243   T   T   T
  0.0841926043337499  0.4197419328985989  0.4256364209023544   T   T   T
  0.4149774643209509  0.0805586612537158  0.4254680161247583   T   T   T
  0.4119210858837292  0.3192061953129681  0.4265205067665218   T   T   T
  0.1634423437802550  0.0802908701660523  0.4259203358055311   T   T   T
  0.1708611731814365  0.3322718662524133  0.4260534417341678   T   T   T
  0.3410643910089993  0.4153969344005923  0.4267015825374504   T   T   T
  0.3369003211728495  0.1638195268211238  0.4263480381123538   T   T   T
  0.5832474687586628  0.9198886619992237  0.4259232811417679   T   T   T
  0.4911746110881937  0.2335242007567671  0.4439707919578381   T   T   T
  0.5763101384284125  0.1641876690806769  0.4264072398507865   T   T   T
  0.8308063723790611  0.1665038736736912  0.4251747659409728   T   T   T
  0.8240985190123259  0.4159037793979392  0.4266036172381424   T   T   T
  0.6561661712803918  0.3195100159092355  0.4262030922838841   T   T   T
  0.6665699394729581  0.0803199240055234  0.4259647882776504   T   T   T
  0.0853036416984584  0.1665261356553167  0.4251799020570699   T   T   T
  0.6675733217666397  0.3339403962601545  0.3039908399307765   T   T   T
  0.6666667499999974  0.8333332500000026  0.0608805948670366   F   F   F
  0.6666667499999974  0.5833332500000026  0.0608805948670366   F   F   F
  0.1664926584115406  0.0833117232676677  0.3047484328988067   T   T   T
  0.3333332500000026  0.6666667499999974  0.0608805948670366   F   F   F
  0.4166667499999974  0.5833332500000026  0.0608805948670366   F   F   F
  0.1666667499999974  0.0833332500000026  0.0608805948670366   F   F   F
  0.0833332500000026  0.1666667499999974  0.1826417846011168   F   F   F
  0.3333332500000026  0.6666667499999974  0.1826417846011168   F   F   F
  0.1666667499999974  0.8333332500000026  0.0608805948670366   F   F   F
  0.1669748403136324  0.3344099357882742  0.3058376332126506   T   T   T
  0.3333332500000026  0.1666667499999974  0.1826417846011168   F   F   F
  0.8338935354001942  0.1680450219388011  0.3054030515325590   T   T   T
  0.9173169443492508  0.0849533700161195  0.3051922038067459   T   T   T
  0.8333332500000026  0.4166667499999974  0.0608805948670366   F   F   F
  0.9166667499999974  0.3333332500000026  0.0608805948670366   F   F   F
  0.8333332500000026  0.4166667499999974  0.1826417846011168   F   F   F
  0.9166667499999974  0.0833332500000026  0.1826417846011168   F   F   F
  0.4166667499999974  0.5833332500000026  0.1826417846011168   F   F   F
  0.0833332500000026  0.9166667499999974  0.0608805948670366   F   F   F
  0.4166667499999974  0.0833332500000026  0.1826417846011168   F   F   F
  0.0833332500000026  0.6666667499999974  0.1826417846011168   F   F   F
  0.0833332500000026  0.9166667499999974  0.1826417846011168   F   F   F
  0.1666667499999974  0.3333332500000026  0.0608805948670366   F   F   F
  0.4166667499999974  0.0833332500000026  0.0608805948670366   F   F   F
  0.3333332500000026  0.1666667499999974  0.0608805948670366   F   F   F
  0.0833332500000026  0.4166667499999974  0.1826417846011168   F   F   F
  0.1666667499999974  0.3333332500000026  0.1826417846011168   F   F   F
  0.1659105505799958  0.8320810203789674  0.3054039958639766   T   T   T
  0.0831559340043217  0.9167317089674121  0.3047613305766968   T   T   T
  0.1666667499999974  0.8333332500000026  0.1826417846011168   F   F   F
  0.0836063543494968  0.4175259134918389  0.3061673057854478   T   T   T
  0.0833332500000026  0.1666667499999974  0.0608805948670366   F   F   F
  0.5833332500000026  0.6666667499999974  0.0608805948670366   F   F   F
  0.8345143580110105  0.9196397470047664  0.4254710594621586   T   T   T
  0.4166667499999974  0.3333332500000026  0.1826417846011168   F   F   F
  0.3333332500000026  0.4166667499999974  0.0608805948670366   F   F   F
  0.0837427759923535  0.1679980422446216  0.3053941647936614   T   T   T
  0.4166667499999974  0.3333332500000026  0.0608805948670366   F   F   F
  0.4160088805594391  0.3339969879408173  0.3039998533985223   T   T   T
  0.3333332500000026  0.4166667499999974  0.1826417846011168   F   F   F
  0.4152081287147105  0.0807223775280106  0.3038285828048999   T   T   T
  0.1666667499999974  0.0833332500000026  0.1826417846011168   F   F   F
  0.3339098129189683  0.4171579894038933  0.3055243158957902   T   T   T
  0.0833332500000026  0.4166667499999974  0.0608805948670366   F   F   F
  0.1666667499999974  0.5833332500000026  0.0608805948670366   F   F   F
  0.1666667499999974  0.5833332500000026  0.1826417846011168   F   F   F
  0.0833332500000026  0.6666667499999974  0.0608805948670366   F   F   F
  0.1661462476819431  0.5826057344239253  0.3061680281636019   T   T   T
  0.8333332500000026  0.1666667499999974  0.1826417846011168   F   F   F
  0.0827450113720227  0.6657727980588869  0.3058164494085610   T   T   T
  0.3316776863529144  0.1656426295128819  0.3039965221219275   T   T   T
  0.5833332500000026  0.6666667499999974  0.1826417846011168   F   F   F
  0.6661036545018041  0.5826100613150383  0.3044295516227615   T   T   T
  0.6666667499999974  0.0833332500000026  0.0608805948670366   F   F   F
  0.5836409745252380  0.1656808618550118  0.3040206791510316   T   T   T
  0.4168149627195351  0.5829691298304132  0.3055235631747260   T   T   T
  0.3326307997695975  0.6657217751064041  0.3058364579704372   T   T   T
  0.4166667499999974  0.8333332500000026  0.0608805948670366   F   F   F
  0.3333332500000026  0.9166667499999974  0.0608805948670366   F   F   F
  0.4166667499999974  0.8333332500000026  0.1826417846011168   F   F   F
  0.3324245196341441  0.9151715945811976  0.3051932836831699   T   T   T
  0.4158078318320571  0.8321315544095478  0.3053943144626231   T   T   T
  0.5833332500000026  0.1666667499999974  0.0608805948670366   F   F   F
  0.8333332500000026  0.1666667499999974  0.0608805948670366   F   F   F
  0.3333332500000026  0.9166667499999974  0.1826417846011168   F   F   F
  0.7500000000000000  0.5000000000000000  0.1217611897340802   F   F   F
  0.7500000000000000  0.0000000000000000  0.1217611897340802   F   F   F
  0.0000000000000000  0.2500000000000000  0.0000000000000000   F   F   F
  0.7500000000000000  0.2500000000000000  0.1217611897340802   F   F   F
  0.7501550026761297  0.0007345008054826  0.2437220410116343   T   T   T
  0.2500000000000000  0.5000000000000000  0.1217611897340802   F   F   F
  0.5000000000000000  0.2500000000000000  0.0000000000000000   F   F   F
  0.5000000000000000  0.2500000000000000  0.1217611897340802   F   F   F
  0.2489632425523415  0.9984679916269941  0.3657225039217923   T   T   T
  0.4996925990892010  0.9993530406667389  0.2437203776295238   T   T   T
  0.2500000000000000  0.2500000000000000  0.0000000000000000   F   F   F
  0.5000000000000000  0.0000000000000000  0.0000000000000000   F   F   F
  0.0000000000000000  0.0000000000000000  0.0000000000000000   F   F   F
  0.0006769414611305  0.0016041193180439  0.3658186821719726   T   T   T
  0.4991532878934669  0.9985539018256662  0.3658214502425114   T   T   T
  0.7480264416193826  0.5000767655463420  0.3662706161650590   T   T   T
  0.7500000000000000  0.5000000000000000  0.0000000000000000   F   F   F
  0.0000000000000000  0.2500000000000000  0.1217611897340802   F   F   F
  0.5014697492276594  0.5000762700977289  0.3663046287984280   T   T   T
  0.0000000000000000  0.7500000000000000  0.1217611897340802   F   F   F
  0.5000000000000000  0.7500000000000000  0.0000000000000000   F   F   F
  0.5000000000000000  0.7500000000000000  0.1217611897340802   F   F   F
  0.0000000000000000  0.7500000000000000  0.0000000000000000   F   F   F
  0.4993698015048439  0.7498510116359700  0.2438438195847763   T   T   T
  0.9953068003900718  0.5000835696512005  0.3682941179345239   T   T   T
  0.5000000000000000  0.5000000000000000  0.1217611897340802   F   F   F
  0.7500000000000000  0.0000000000000000  0.0000000000000000   F   F   F
  0.0002843971274502  0.7498603673548805  0.2438371201626556   T   T   T
  0.2541819560144368  0.5000840079633103  0.3686763826121507   T   T   T
  0.0000100195110213  0.5000353065669220  0.2442857482119868   T   T   T
  0.2495531493145507  0.2502158262698282  0.2438434881920284   T   T   T
  0.2500000000000000  0.7500000000000000  0.1217611897340802   F   F   F
  0.2500000000000000  0.7500000000000000  0.0000000000000000   F   F   F
  0.2500000000000000  0.5000000000000000  0.0000000000000000   F   F   F
  0.2510484112365193  0.2485424627878026  0.3660928031835935   T   T   T
  0.2498317906296529  0.5000331636923649  0.2442854781901351   T   T   T
  0.2494524219358487  0.9993294019758377  0.2437223557966189   T   T   T
  0.0000000000000000  0.5000000000000000  0.1217611897340802   F   F   F
  0.2494865760320846  0.7491462600282479  0.2442601967048222   T   T   T
  0.4998449346507319  0.2498803235710768  0.2437347265872925   T   T   T
  0.4996506069495365  0.5000333003474066  0.2436006618883712   T   T   T
  0.5000000000000000  0.5000000000000000  0.0000000000000000   F   F   F
  0.7472213066161165  0.2487288573868816  0.3662734894011330   T   T   T
  0.7500000000000000  0.7500000000000000  0.0000000000000000   F   F   F
  0.0003742801478969  0.0007127706286568  0.2437210015660297   T   T   T
  0.0003782550772026  0.2509239343120886  0.2442597984841657   T   T   T
  0.7504581950804172  0.2502071158032344  0.2438359623830133   T   T   T
  0.7501550491192626  0.5000348741978194  0.2435922494934770   T   T   T
  0.0006920656327719  0.2517422587688689  0.3686940734410952   T   T   T
  0.7510089259143402  0.7525433009968286  0.3600878009168335   T   T   T
  0.0000000000000000  0.0000000000000000  0.1217611897340802   F   F   F
  0.9985710075982590  0.7514271753978050  0.3662717260328917   T   T   T
  0.7500000000000000  0.2500000000000000  0.0000000000000000   F   F   F
  0.0000000000000000  0.5000000000000000  0.0000000000000000   F   F   F
  0.7505747849949465  0.0016887012360108  0.3657189943470336   T   T   T
  0.2500000000000000  0.0000000000000000  0.1217611897340802   F   F   F
  0.5000000000000000  0.0000000000000000  0.1217611897340802   F   F   F
  0.2500000000000000  0.2500000000000000  0.1217611897340802   F   F   F
  0.5025834729934763  0.7516170182307391  0.3660924085312306   T   T   T
  0.4985411071443632  0.2475985190928500  0.3600870566045576   T   T   T
  0.2490328080730878  0.7484234214491208  0.3686956010486771   T   T   T
  0.2500000000000000  0.0000000000000000  0.0000000000000000   F   F   F
  0.7499976614556386  0.7501839526509060  0.2437354643267233   T   T   T
  0.7500000000000000  0.7500000000000000  0.1217611897340802   F   F   F

  0.00000000E+00  0.00000000E+00  0.00000000E+00
  0.00000000E+00  0.00000000E+00  0.00000000E+00
  0.00000000E+00  0.00000000E+00  0.00000000E+00
  0.00000000E+00  0.00000000E+00  0.00000000E+00
  0.00000000E+00  0.00000000E+00  0.00000000E+00
  0.00000000E+00  0.00000000E+00  0.00000000E+00
  0.00000000E+00  0.00000000E+00  0.00000000E+00
  0.00000000E+00  0.00000000E+00  0.00000000E+00
  0.00000000E+00  0.00000000E+00  0.00000000E+00
  0.00000000E+00  0.00000000E+00  0.00000000E+00
  0.00000000E+00  0.00000000E+00  0.00000000E+00
  0.00000000E+00  0.00000000E+00  0.00000000E+00
  0.00000000E+00  0.00000000E+00  0.00000000E+00
  0.00000000E+00  0.00000000E+00  0.00000000E+00
  0.00000000E+00  0.00000000E+00  0.00000000E+00
  0.00000000E+00  0.00000000E+00  0.00000000E+00
  0.00000000E+00  0.00000000E+00  0.00000000E+00
  0.00000000E+00  0.00000000E+00  0.00000000E+00
  0.00000000E+00  0.00000000E+00  0.00000000E+00
  0.00000000E+00  0.00000000E+00  0.00000000E+00
  0.00000000E+00  0.00000000E+00  0.00000000E+00
  0.00000000E+00  0.00000000E+00  0.00000000E+00
  0.00000000E+00  0.00000000E+00  0.00000000E+00
  0.00000000E+00  0.00000000E+00  0.00000000E+00
  0.00000000E+00  0.00000000E+00  0.00000000E+00
  0.00000000E+00  0.00000000E+00  0.00000000E+00
  0.00000000E+00  0.00000000E+00  0.00000000E+00
  0.00000000E+00  0.00000000E+00  0.00000000E+00
  0.00000000E+00  0.00000000E+00  0.00000000E+00
  0.00000000E+00  0.00000000E+00  0.00000000E+00
  0.00000000E+00  0.00000000E+00  0.00000000E+00
  0.00000000E+00  0.00000000E+00  0.00000000E+00
  0.00000000E+00  0.00000000E+00  0.00000000E+00
  0.00000000E+00  0.00000000E+00  0.00000000E+00
  0.00000000E+00  0.00000000E+00  0.00000000E+00
  0.00000000E+00  0.00000000E+00  0.00000000E+00
  0.00000000E+00  0.00000000E+00  0.00000000E+00
  0.00000000E+00  0.00000000E+00  0.00000000E+00
  0.00000000E+00  0.00000000E+00  0.00000000E+00
  0.00000000E+00  0.00000000E+00  0.00000000E+00
  0.00000000E+00  0.00000000E+00  0.00000000E+00
  0.00000000E+00  0.00000000E+00  0.00000000E+00
  0.00000000E+00  0.00000000E+00  0.00000000E+00
  0.00000000E+00  0.00000000E+00  0.00000000E+00
  0.00000000E+00  0.00000000E+00  0.00000000E+00
  0.00000000E+00  0.00000000E+00  0.00000000E+00
  0.00000000E+00  0.00000000E+00  0.00000000E+00
  0.00000000E+00  0.00000000E+00  0.00000000E+00
  0.00000000E+00  0.00000000E+00  0.00000000E+00
  0.00000000E+00  0.00000000E+00  0.00000000E+00
  0.00000000E+00  0.00000000E+00  0.00000000E+00
  0.00000000E+00  0.00000000E+00  0.00000000E+00
  0.00000000E+00  0.00000000E+00  0.00000000E+00
  0.00000000E+00  0.00000000E+00  0.00000000E+00
  0.00000000E+00  0.00000000E+00  0.00000000E+00
  0.00000000E+00  0.00000000E+00  0.00000000E+00
  0.00000000E+00  0.00000000E+00  0.00000000E+00
  0.00000000E+00  0.00000000E+00  0.00000000E+00
  0.00000000E+00  0.00000000E+00  0.00000000E+00
  0.00000000E+00  0.00000000E+00  0.00000000E+00
  0.00000000E+00  0.00000000E+00  0.00000000E+00
  0.00000000E+00  0.00000000E+00  0.00000000E+00
  0.00000000E+00  0.00000000E+00  0.00000000E+00
  0.00000000E+00  0.00000000E+00  0.00000000E+00
  0.00000000E+00  0.00000000E+00  0.00000000E+00
  0.00000000E+00  0.00000000E+00  0.00000000E+00
  0.00000000E+00  0.00000000E+00  0.00000000E+00
  0.00000000E+00  0.00000000E+00  0.00000000E+00
  0.00000000E+00  0.00000000E+00  0.00000000E+00
  0.00000000E+00  0.00000000E+00  0.00000000E+00
  0.00000000E+00  0.00000000E+00  0.00000000E+00
  0.00000000E+00  0.00000000E+00  0.00000000E+00
  0.00000000E+00  0.00000000E+00  0.00000000E+00
  0.00000000E+00  0.00000000E+00  0.00000000E+00
  0.00000000E+00  0.00000000E+00  0.00000000E+00
  0.00000000E+00  0.00000000E+00  0.00000000E+00
  0.00000000E+00  0.00000000E+00  0.00000000E+00
  0.00000000E+00  0.00000000E+00  0.00000000E+00
  0.00000000E+00  0.00000000E+00  0.00000000E+00
  0.00000000E+00  0.00000000E+00  0.00000000E+00
  0.00000000E+00  0.00000000E+00  0.00000000E+00
  0.00000000E+00  0.00000000E+00  0.00000000E+00
  0.00000000E+00  0.00000000E+00  0.00000000E+00
  0.00000000E+00  0.00000000E+00  0.00000000E+00
  0.00000000E+00  0.00000000E+00  0.00000000E+00
  0.00000000E+00  0.00000000E+00  0.00000000E+00
  0.00000000E+00  0.00000000E+00  0.00000000E+00
  0.00000000E+00  0.00000000E+00  0.00000000E+00
  0.00000000E+00  0.00000000E+00  0.00000000E+00
  0.00000000E+00  0.00000000E+00  0.00000000E+00
  0.00000000E+00  0.00000000E+00  0.00000000E+00
  0.00000000E+00  0.00000000E+00  0.00000000E+00
  0.00000000E+00  0.00000000E+00  0.00000000E+00
  0.00000000E+00  0.00000000E+00  0.00000000E+00
  0.00000000E+00  0.00000000E+00  0.00000000E+00
  0.00000000E+00  0.00000000E+00  0.00000000E+00
  0.00000000E+00  0.00000000E+00  0.00000000E+00
  0.00000000E+00  0.00000000E+00  0.00000000E+00
  0.00000000E+00  0.00000000E+00  0.00000000E+00
  0.00000000E+00  0.00000000E+00  0.00000000E+00
  0.00000000E+00  0.00000000E+00  0.00000000E+00
  0.00000000E+00  0.00000000E+00  0.00000000E+00
  0.00000000E+00  0.00000000E+00  0.00000000E+00
  0.00000000E+00  0.00000000E+00  0.00000000E+00
  0.00000000E+00  0.00000000E+00  0.00000000E+00
  0.00000000E+00  0.00000000E+00  0.00000000E+00
  0.00000000E+00  0.00000000E+00  0.00000000E+00
  0.00000000E+00  0.00000000E+00  0.00000000E+00
  0.00000000E+00  0.00000000E+00  0.00000000E+00
  0.00000000E+00  0.00000000E+00  0.00000000E+00
  0.00000000E+00  0.00000000E+00  0.00000000E+00
  0.00000000E+00  0.00000000E+00  0.00000000E+00
  0.00000000E+00  0.00000000E+00  0.00000000E+00
  0.00000000E+00  0.00000000E+00  0.00000000E+00
  0.00000000E+00  0.00000000E+00  0.00000000E+00
  0.00000000E+00  0.00000000E+00  0.00000000E+00
  0.00000000E+00  0.00000000E+00  0.00000000E+00
  0.00000000E+00  0.00000000E+00  0.00000000E+00
  0.00000000E+00  0.00000000E+00  0.00000000E+00
  0.00000000E+00  0.00000000E+00  0.00000000E+00
  0.00000000E+00  0.00000000E+00  0.00000000E+00
  0.00000000E+00  0.00000000E+00  0.00000000E+00
  0.00000000E+00  0.00000000E+00  0.00000000E+00
  0.00000000E+00  0.00000000E+00  0.00000000E+00
  0.00000000E+00  0.00000000E+00  0.00000000E+00
  0.00000000E+00  0.00000000E+00  0.00000000E+00
  0.00000000E+00  0.00000000E+00  0.00000000E+00
  0.00000000E+00  0.00000000E+00  0.00000000E+00
  0.00000000E+00  0.00000000E+00  0.00000000E+00
  0.00000000E+00  0.00000000E+00  0.00000000E+00
  0.00000000E+00  0.00000000E+00  0.00000000E+00
  0.00000000E+00  0.00000000E+00  0.00000000E+00
  0.00000000E+00  0.00000000E+00  0.00000000E+00
  0.00000000E+00  0.00000000E+00  0.00000000E+00
  0.00000000E+00  0.00000000E+00  0.00000000E+00
  0.00000000E+00  0.00000000E+00  0.00000000E+00
  0.00000000E+00  0.00000000E+00  0.00000000E+00
  0.00000000E+00  0.00000000E+00  0.00000000E+00
  0.00000000E+00  0.00000000E+00  0.00000000E+00
  0.00000000E+00  0.00000000E+00  0.00000000E+00
  0.00000000E+00  0.00000000E+00  0.00000000E+00
  0.00000000E+00  0.00000000E+00  0.00000000E+00
  0.00000000E+00  0.00000000E+00  0.00000000E+00
  0.00000000E+00  0.00000000E+00  0.00000000E+00
  0.00000000E+00  0.00000000E+00  0.00000000E+00
  0.00000000E+00  0.00000000E+00  0.00000000E+00
  0.00000000E+00  0.00000000E+00  0.00000000E+00
  0.00000000E+00  0.00000000E+00  0.00000000E+00
  0.00000000E+00  0.00000000E+00  0.00000000E+00
  0.00000000E+00  0.00000000E+00  0.00000000E+00
  0.00000000E+00  0.00000000E+00  0.00000000E+00
  0.00000000E+00  0.00000000E+00  0.00000000E+00
  0.00000000E+00  0.00000000E+00  0.00000000E+00
  0.00000000E+00  0.00000000E+00  0.00000000E+00
  0.00000000E+00  0.00000000E+00  0.00000000E+00
  0.00000000E+00  0.00000000E+00  0.00000000E+00
  0.00000000E+00  0.00000000E+00  0.00000000E+00
  0.00000000E+00  0.00000000E+00  0.00000000E+00
  0.00000000E+00  0.00000000E+00  0.00000000E+00
  0.00000000E+00  0.00000000E+00  0.00000000E+00
  0.00000000E+00  0.00000000E+00  0.00000000E+00
  0.00000000E+00  0.00000000E+00  0.00000000E+00
  0.00000000E+00  0.00000000E+00  0.00000000E+00
  0.00000000E+00  0.00000000E+00  0.00000000E+00
  0.00000000E+00  0.00000000E+00  0.00000000E+00
  0.00000000E+00  0.00000000E+00  0.00000000E+00
  0.00000000E+00  0.00000000E+00  0.00000000E+00
  0.00000000E+00  0.00000000E+00  0.00000000E+00
  0.00000000E+00  0.00000000E+00  0.00000000E+00
  0.00000000E+00  0.00000000E+00  0.00000000E+00
  0.00000000E+00  0.00000000E+00  0.00000000E+00
  0.00000000E+00  0.00000000E+00  0.00000000E+00
  0.00000000E+00  0.00000000E+00  0.00000000E+00
  0.00000000E+00  0.00000000E+00  0.00000000E+00
  0.00000000E+00  0.00000000E+00  0.00000000E+00
  0.00000000E+00  0.00000000E+00  0.00000000E+00
  0.00000000E+00  0.00000000E+00  0.00000000E+00
  0.00000000E+00  0.00000000E+00  0.00000000E+00
  0.00000000E+00  0.00000000E+00  0.00000000E+00
  0.00000000E+00  0.00000000E+00  0.00000000E+00
  0.00000000E+00  0.00000000E+00  0.00000000E+00
  0.00000000E+00  0.00000000E+00  0.00000000E+00
  0.00000000E+00  0.00000000E+00  0.00000000E+00
  0.00000000E+00  0.00000000E+00  0.00000000E+00
  0.00000000E+00  0.00000000E+00  0.00000000E+00
  0.00000000E+00  0.00000000E+00  0.00000000E+00
  0.00000000E+00  0.00000000E+00  0.00000000E+00
  0.00000000E+00  0.00000000E+00  0.00000000E+00
  0.00000000E+00  0.00000000E+00  0.00000000E+00
  0.00000000E+00  0.00000000E+00  0.00000000E+00
  0.00000000E+00  0.00000000E+00  0.00000000E+00
  0.00000000E+00  0.00000000E+00  0.00000000E+00
