# Supplementary material for: Spontaneous dynamical disordering of borophenes in MgB2 and related metal borides
Source: Nat Commun. 2021 Nov 1;12:6268. doi: 10.1038/s41467-021-26512-4 (PMC8560812; doi:10.1038/s41467-021-26512-4)
Supplement: Supplementary file 3 — Source Data [file 41467_2021_26512_MOESM3_ESM.zip › SI_data/4x4_LM*/MnB2.POSCAR]

 B Mn                                   
   1.0000000000000000     
    11.9510439999999996    0.0000000000000000    0.0000000000000000
    -5.9755240000000001   10.3499079999999992    0.0000000000000000
     0.0000000000000000    0.0000000000000000   29.1183422874168016
   B    Mn
   128    64
Selective dynamics
Direct
  0.5833332500000026  0.4166667499999974  0.0504821835491356   F   F   F
  0.5833332500000026  0.9166667499999974  0.0504821835491356   F   F   F
  0.5833332500000026  0.9166667499999974  0.1514465506474139   F   F   F
  0.8333332500000026  0.6666667499999974  0.0504821835491356   F   F   F
  0.9166667499999974  0.5833332500000026  0.0504821835491356   F   F   F
  0.8333332500000026  0.6666667499999974  0.1514465506474139   F   F   F
  0.9166667499999974  0.5833332500000026  0.1514465506474139   F   F   F
  0.8329492350269836  0.6666939436147993  0.2523275665748572   T   T   T
  0.9158940989213137  0.5831663109859502  0.2535445794491880   T   T   T
  0.9162168186998061  0.3336225796613649  0.2537215363141735   T   T   T
  0.9166667499999974  0.8333332500000026  0.0504821835491356   F   F   F
  0.8333332500000026  0.9166667499999974  0.1514465506474139   F   F   F
  0.9166667499999974  0.8333332500000026  0.1514465506474139   F   F   F
  0.8336866884456555  0.9178450248622101  0.2526653415857754   T   T   T
  0.8333332500000026  0.9166667499999974  0.0504821835491356   F   F   F
  0.9172577170876290  0.8340325852177684  0.2520830014724246   T   T   T
  0.9166667499999974  0.3333332500000026  0.1514465506474139   F   F   F
  0.6666667499999974  0.8333332500000026  0.1514465506474139   F   F   F
  0.5829209598594183  0.9165616071485988  0.2528755116175004   T   T   T
  0.6666667499999974  0.0833332500000026  0.1514465506474139   F   F   F
  0.6662687188773204  0.8340246052586442  0.2521047981859068   T   T   T
  0.6664550319821663  0.0831534216476487  0.2528659164208986   T   T   T
  0.6666667499999974  0.5833332500000026  0.1514465506474139   F   F   F
  0.5833332500000026  0.1666667499999974  0.1514465506474139   F   F   F
  0.5832333060566204  0.6666829009958144  0.2523661010074869   T   T   T
  0.9166667499999974  0.0833332500000026  0.0504821835491356   F   F   F
  0.6666667499999974  0.3333332500000026  0.0504821835491356   F   F   F
  0.5833332500000026  0.4166667499999974  0.1514465506474139   F   F   F
  0.6666667499999974  0.3333332500000026  0.1514465506474139   F   F   F
  0.8325916479231855  0.4165465862493848  0.2535474339653859   T   T   T
  0.5835093029189884  0.4175099276481122  0.2536994680443345   T   T   T
  0.8273305383604932  0.6706930451112121  0.3510066441534449   T   T   T
  0.9185914552087949  0.0879083865595585  0.3546929299338855   T   T   T
  0.1668087000844922  0.5843904698805521  0.3553000742870461   T   T   T
  0.5925433237672053  0.6707958055851241  0.3511688385839462   T   T   T
  0.0763859331120579  0.6623705981471676  0.3554775383230879   T   T   T
  0.3352292840693424  0.6623609386790423  0.3555645532329748   T   T   T
  0.3304678054000663  0.9116989859615927  0.3547009843945224   T   T   T
  0.9077020439202377  0.5847248830669390  0.3535720645982075   T   T   T
  0.1640267573732451  0.8298559073308115  0.3552001171057396   T   T   T
  0.4262747118747887  0.5846792499096382  0.3536937434573119   T   T   T
  0.0838753019766605  0.9168194010805305  0.3549343246844159   T   T   T
  0.4150688526852049  0.8298427161642018  0.3552496778451288   T   T   T
  0.9171298060005426  0.8368837316267702  0.3543479498637879   T   T   T
  0.7553795996632477  0.7615832704955473  0.3696807060660809   T   T   T
  0.6690826722013272  0.8370133629920073  0.3543377079054499   T   T   T
  0.9138337573422023  0.3372567489950126  0.3555352565454521   T   T   T
  0.0822403127809171  0.4152166496406642  0.3553015228870959   T   T   T
  0.4127315044926208  0.0761930948738827  0.3543908651712543   T   T   T
  0.4216819208126723  0.3288494535708287  0.3510838812985567   T   T   T
  0.1651560193195197  0.0827441821566085  0.3549558850814112   T   T   T
  0.1726553304414530  0.3372152656246239  0.3555032167255441   T   T   T
  0.3413813361036738  0.4148656481505685  0.3536310346281804   T   T   T
  0.3318958624722468  0.1626461362469917  0.3543734258719999   T   T   T
  0.5821903119188276  0.9168622039339144  0.3549400764580630   T   T   T
  0.4936695706728000  0.2380219906892919  0.3696881734120544   T   T   T
  0.5800287584256215  0.1626624721217764  0.3543183531333354   T   T   T
  0.8340211791784028  0.1697830631428927  0.3552222225062155   T   T   T
  0.8228219405373073  0.4149457208761160  0.3536363659803466   T   T   T
  0.6565461665781015  0.3288734556872932  0.3511062854708826   T   T   T
  0.6668861843200545  0.0827819007265936  0.3549152769298053   T   T   T
  0.0850351308220558  0.1697369784247944  0.3552237834711472   T   T   T
  0.6661299000885655  0.3330300561229302  0.2523420890099530   T   T   T
  0.6666667499999974  0.8333332500000026  0.0504821835491356   F   F   F
  0.6666667499999974  0.5833332500000026  0.0504821835491356   F   F   F
  0.1662282900993949  0.0831471064762157  0.2528617560221352   T   T   T
  0.3333332500000026  0.6666667499999974  0.0504821835491356   F   F   F
  0.4166667499999974  0.5833332500000026  0.0504821835491356   F   F   F
  0.1666667499999974  0.0833332500000026  0.0504821835491356   F   F   F
  0.0833332500000026  0.1666667499999974  0.1514465506474139   F   F   F
  0.3333332500000026  0.6666667499999974  0.1514465506474139   F   F   F
  0.1666667499999974  0.8333332500000026  0.0504821835491356   F   F   F
  0.1669429369976721  0.3336326202901942  0.2537411494914872   T   T   T
  0.3333332500000026  0.1666667499999974  0.1514465506474139   F   F   F
  0.8333936433037992  0.1672724864724149  0.2533683742441566   T   T   T
  0.9168403617178050  0.0841377199960604  0.2531556614227390   T   T   T
  0.8333332500000026  0.4166667499999974  0.0504821835491356   F   F   F
  0.9166667499999974  0.3333332500000026  0.0504821835491356   F   F   F
  0.8333332500000026  0.4166667499999974  0.1514465506474139   F   F   F
  0.9166667499999974  0.0833332500000026  0.1514465506474139   F   F   F
  0.4166667499999974  0.5833332500000026  0.1514465506474139   F   F   F
  0.0833332500000026  0.9166667499999974  0.0504821835491356   F   F   F
  0.4166667499999974  0.0833332500000026  0.1514465506474139   F   F   F
  0.0833332500000026  0.6666667499999974  0.1514465506474139   F   F   F
  0.0833332500000026  0.9166667499999974  0.1514465506474139   F   F   F
  0.1666667499999974  0.3333332500000026  0.0504821835491356   F   F   F
  0.4166667499999974  0.0833332500000026  0.0504821835491356   F   F   F
  0.3333332500000026  0.1666667499999974  0.0504821835491356   F   F   F
  0.0833332500000026  0.4166667499999974  0.1514465506474139   F   F   F
  0.1666667499999974  0.3333332500000026  0.1514465506474139   F   F   F
  0.1659873991963720  0.8324629218013816  0.2533666117308015   T   T   T
  0.0831838278375218  0.9166002005555868  0.2528518002991755   T   T   T
  0.1666667499999974  0.8333332500000026  0.1514465506474139   F   F   F
  0.0830828991065521  0.4166306284136789  0.2544474003102788   T   T   T
  0.0833332500000026  0.1666667499999974  0.0504821835491356   F   F   F
  0.5833332500000026  0.6666667499999974  0.0504821835491356   F   F   F
  0.8363490211129309  0.9233831378312833  0.3543778880332316   T   T   T
  0.4166667499999974  0.3333332500000026  0.1514465506474139   F   F   F
  0.3333332500000026  0.4166667499999974  0.0504821835491356   F   F   F
  0.0834042007092224  0.1672696934203287  0.2533775244698489   T   T   T
  0.4166667499999974  0.3333332500000026  0.0504821835491356   F   F   F
  0.4164309749765592  0.3330441726511210  0.2523570788579499   T   T   T
  0.3333332500000026  0.4166667499999974  0.1514465506474139   F   F   F
  0.4157004101593849  0.0818672925975047  0.2526747938936710   T   T   T
  0.1666667499999974  0.0833332500000026  0.1514465506474139   F   F   F
  0.3334898306988092  0.4165514362973015  0.2535785239308921   T   T   T
  0.0833332500000026  0.4166667499999974  0.0504821835491356   F   F   F
  0.1666667499999974  0.5833332500000026  0.0504821835491356   F   F   F
  0.1666667499999974  0.5833332500000026  0.1514465506474139   F   F   F
  0.0833332500000026  0.6666667499999974  0.0504821835491356   F   F   F
  0.1663029269218876  0.5830871918386373  0.2544509745086261   T   T   T
  0.8333332500000026  0.1666667499999974  0.1514465506474139   F   F   F
  0.0824393146841442  0.6660909373671565  0.2537256240868841   T   T   T
  0.3321281035139548  0.1656987202110048  0.2520988194757188   T   T   T
  0.5833332500000026  0.6666667499999974  0.1514465506474139   F   F   F
  0.6658598400860151  0.5822233515925488  0.2536964319623529   T   T   T
  0.6666667499999974  0.0833332500000026  0.0504821835491356   F   F   F
  0.5831157564786034  0.1656961940097740  0.2520963038827272   T   T   T
  0.4167959235296765  0.5831740687401968  0.2535799588693911   T   T   T
  0.3331674443976182  0.6660962531330306  0.2537458556750671   T   T   T
  0.4166667499999974  0.8333332500000026  0.0504821835491356   F   F   F
  0.3333332500000026  0.9166667499999974  0.0504821835491356   F   F   F
  0.4166667499999974  0.8333332500000026  0.1514465506474139   F   F   F
  0.3325541217608116  0.9156010928807550  0.2531624544903112   T   T   T
  0.4159946758266109  0.8324470896470842  0.2533843290738557   T   T   T
  0.5833332500000026  0.1666667499999974  0.0504821835491356   F   F   F
  0.8333332500000026  0.1666667499999974  0.0504821835491356   F   F   F
  0.3333332500000026  0.9166667499999974  0.1514465506474139   F   F   F
  0.7500000000000000  0.5000000000000000  0.1009643670982783   F   F   F
  0.7500000000000000  0.0000000000000000  0.1009643670982783   F   F   F
  0.0000000000000000  0.2500000000000000  0.0000000000000000   F   F   F
  0.7500000000000000  0.2500000000000000  0.1009643670982783   F   F   F
  0.7501514753663052  0.0000473497042325  0.2020727905053321   T   T   T
  0.2500000000000000  0.5000000000000000  0.1009643670982783   F   F   F
  0.5000000000000000  0.2500000000000000  0.0000000000000000   F   F   F
  0.5000000000000000  0.2500000000000000  0.1009643670982783   F   F   F
  0.2469574218974117  0.9970813645849670  0.3012061618319001   T   T   T
  0.4995431730157433  0.9998106061092276  0.2020722939722754   T   T   T
  0.2500000000000000  0.2500000000000000  0.0000000000000000   F   F   F
  0.5000000000000000  0.0000000000000000  0.0000000000000000   F   F   F
  0.0000000000000000  0.0000000000000000  0.0000000000000000   F   F   F
  0.0022511293276545  0.0025768709421366  0.3012071847132591   T   T   T
  0.4994914268361735  0.9970689237433882  0.3012161218936488   T   T   T
  0.7518313612527063  0.4998224123522061  0.3015292006460011   T   T   T
  0.7500000000000000  0.5000000000000000  0.0000000000000000   F   F   F
  0.0000000000000000  0.2500000000000000  0.1009643670982783   F   F   F
  0.4973890309964276  0.4998177936128728  0.3015779894417607   T   T   T
  0.0000000000000000  0.7500000000000000  0.1009643670982783   F   F   F
  0.5000000000000000  0.7500000000000000  0.0000000000000000   F   F   F
  0.5000000000000000  0.7500000000000000  0.1009643670982783   F   F   F
  0.0000000000000000  0.7500000000000000  0.0000000000000000   F   F   F
  0.4997056959671973  0.7498784260516220  0.2022408779635270   T   T   T
  0.9970696953877469  0.4997977500412342  0.3028553971367084   T   T   T
  0.5000000000000000  0.5000000000000000  0.1009643670982783   F   F   F
  0.7500000000000000  0.0000000000000000  0.0000000000000000   F   F   F
  0.9999299190932701  0.7498781527847229  0.2022246290254643   T   T   T
  0.2521543352146167  0.4998406024611936  0.3028930403288578   T   T   T
  0.0004568313906404  0.4999309238655318  0.2024980091004178   T   T   T
  0.2497756095612902  0.2499878932621906  0.2022361571898337   T   T   T
  0.2500000000000000  0.7500000000000000  0.1009643670982783   F   F   F
  0.2500000000000000  0.7500000000000000  0.0000000000000000   F   F   F
  0.2500000000000000  0.5000000000000000  0.0000000000000000   F   F   F
  0.2504153727982173  0.2481501087567439  0.3025012040883495   T   T   T
  0.2492425708717686  0.4999325786379010  0.2025148825194405   T   T   T
  0.2500596897212488  0.9998205342779931  0.2020726364637003   T   T   T
  0.0000000000000000  0.5000000000000000  0.1009643670982783   F   F   F
  0.2495446968024832  0.7493178124965847  0.2023384054027669   T   T   T
  0.4996923568194681  0.2495838516043543  0.2011366478313975   T   T   T
  0.5002681272160815  0.4999349109554474  0.2020889729307390   T   T   T
  0.5000000000000000  0.5000000000000000  0.0000000000000000   F   F   F
  0.7471288450865797  0.2481670207491039  0.3024925916052898   T   T   T
  0.7500000000000000  0.7500000000000000  0.0000000000000000   F   F   F
  0.9996571245098711  0.0000523647594957  0.2020663573554422   T   T   T
  0.0001733637287347  0.2505428281560250  0.2023361745533179   T   T   T
  0.7499783451436862  0.2499723707805755  0.2022327906573851   T   T   T
  0.7494081499864652  0.4999305501176409  0.2020768854180912   T   T   T
  0.9992297300174238  0.2490929105284754  0.3024828074154103   T   T   T
  0.7494370097153413  0.7494258984683867  0.2959165861293465   T   T   T
  0.0000000000000000  0.0000000000000000  0.1009643670982783   F   F   F
  0.9987727010219484  0.7514930595263264  0.3024738100207881   T   T   T
  0.7500000000000000  0.2500000000000000  0.0000000000000000   F   F   F
  0.0000000000000000  0.5000000000000000  0.0000000000000000   F   F   F
  0.7497085758323778  0.0025772063503429  0.3012037674364973   T   T   T
  0.2500000000000000  0.0000000000000000  0.1009643670982783   F   F   F
  0.5000000000000000  0.0000000000000000  0.1009643670982783   F   F   F
  0.2500000000000000  0.2500000000000000  0.1009643670982783   F   F   F
  0.5020570937380648  0.7514585173839982  0.3025141258905856   T   T   T
  0.4998376489714379  0.2502530091330669  0.2959252183415310   T   T   T
  0.2499578693813491  0.7505483813096097  0.3024903499845107   T   T   T
  0.2500000000000000  0.0000000000000000  0.0000000000000000   F   F   F
  0.7500311554120871  0.7503060571085265  0.2011331419241023   T   T   T
  0.7500000000000000  0.7500000000000000  0.1009643670982783   F   F   F

  0.00000000E+00  0.00000000E+00  0.00000000E+00
  0.00000000E+00  0.00000000E+00  0.00000000E+00
  0.00000000E+00  0.00000000E+00  0.00000000E+00
  0.00000000E+00  0.00000000E+00  0.00000000E+00
  0.00000000E+00  0.00000000E+00  0.00000000E+00
  0.00000000E+00  0.00000000E+00  0.00000000E+00
  0.00000000E+00  0.00000000E+00  0.00000000E+00
  0.00000000E+00  0.00000000E+00  0.00000000E+00
  0.00000000E+00  0.00000000E+00  0.00000000E+00
  0.00000000E+00  0.00000000E+00  0.00000000E+00
  0.00000000E+00  0.00000000E+00  0.00000000E+00
  0.00000000E+00  0.00000000E+00  0.00000000E+00
  0.00000000E+00  0.00000000E+00  0.00000000E+00
  0.00000000E+00  0.00000000E+00  0.00000000E+00
  0.00000000E+00  0.00000000E+00  0.00000000E+00
  0.00000000E+00  0.00000000E+00  0.00000000E+00
  0.00000000E+00  0.00000000E+00  0.00000000E+00
  0.00000000E+00  0.00000000E+00  0.00000000E+00
  0.00000000E+00  0.00000000E+00  0.00000000E+00
  0.00000000E+00  0.00000000E+00  0.00000000E+00
  0.00000000E+00  0.00000000E+00  0.00000000E+00
  0.00000000E+00  0.00000000E+00  0.00000000E+00
  0.00000000E+00  0.00000000E+00  0.00000000E+00
  0.00000000E+00  0.00000000E+00  0.00000000E+00
  0.00000000E+00  0.00000000E+00  0.00000000E+00
  0.00000000E+00  0.00000000E+00  0.00000000E+00
  0.00000000E+00  0.00000000E+00  0.00000000E+00
  0.00000000E+00  0.00000000E+00  0.00000000E+00
  0.00000000E+00  0.00000000E+00  0.00000000E+00
  0.00000000E+00  0.00000000E+00  0.00000000E+00
  0.00000000E+00  0.00000000E+00  0.00000000E+00
  0.00000000E+00  0.00000000E+00  0.00000000E+00
  0.00000000E+00  0.00000000E+00  0.00000000E+00
  0.00000000E+00  0.00000000E+00  0.00000000E+00
  0.00000000E+00  0.00000000E+00  0.00000000E+00
  0.00000000E+00  0.00000000E+00  0.00000000E+00
  0.00000000E+00  0.00000000E+00  0.00000000E+00
  0.00000000E+00  0.00000000E+00  0.00000000E+00
  0.00000000E+00  0.00000000E+00  0.00000000E+00
  0.00000000E+00  0.00000000E+00  0.00000000E+00
  0.00000000E+00  0.00000000E+00  0.00000000E+00
  0.00000000E+00  0.00000000E+00  0.00000000E+00
  0.00000000E+00  0.00000000E+00  0.00000000E+00
  0.00000000E+00  0.00000000E+00  0.00000000E+00
  0.00000000E+00  0.00000000E+00  0.00000000E+00
  0.00000000E+00  0.00000000E+00  0.00000000E+00
  0.00000000E+00  0.00000000E+00  0.00000000E+00
  0.00000000E+00  0.00000000E+00  0.00000000E+00
  0.00000000E+00  0.00000000E+00  0.00000000E+00
  0.00000000E+00  0.00000000E+00  0.00000000E+00
  0.00000000E+00  0.00000000E+00  0.00000000E+00
  0.00000000E+00  0.00000000E+00  0.00000000E+00
  0.00000000E+00  0.00000000E+00  0.00000000E+00
  0.00000000E+00  0.00000000E+00  0.00000000E+00
  0.00000000E+00  0.00000000E+00  0.00000000E+00
  0.00000000E+00  0.00000000E+00  0.00000000E+00
  0.00000000E+00  0.00000000E+00  0.00000000E+00
  0.00000000E+00  0.00000000E+00  0.00000000E+00
  0.00000000E+00  0.00000000E+00  0.00000000E+00
  0.00000000E+00  0.00000000E+00  0.00000000E+00
  0.00000000E+00  0.00000000E+00  0.00000000E+00
  0.00000000E+00  0.00000000E+00  0.00000000E+00
  0.00000000E+00  0.00000000E+00  0.00000000E+00
  0.00000000E+00  0.00000000E+00  0.00000000E+00
  0.00000000E+00  0.00000000E+00  0.00000000E+00
  0.00000000E+00  0.00000000E+00  0.00000000E+00
  0.00000000E+00  0.00000000E+00  0.00000000E+00
  0.00000000E+00  0.00000000E+00  0.00000000E+00
  0.00000000E+00  0.00000000E+00  0.00000000E+00
  0.00000000E+00  0.00000000E+00  0.00000000E+00
  0.00000000E+00  0.00000000E+00  0.00000000E+00
  0.00000000E+00  0.00000000E+00  0.00000000E+00
  0.00000000E+00  0.00000000E+00  0.00000000E+00
  0.00000000E+00  0.00000000E+00  0.00000000E+00
  0.00000000E+00  0.00000000E+00  0.00000000E+00
  0.00000000E+00  0.00000000E+00  0.00000000E+00
  0.00000000E+00  0.00000000E+00  0.00000000E+00
  0.00000000E+00  0.00000000E+00  0.00000000E+00
  0.00000000E+00  0.00000000E+00  0.00000000E+00
  0.00000000E+00  0.00000000E+00  0.00000000E+00
  0.00000000E+00  0.00000000E+00  0.00000000E+00
  0.00000000E+00  0.00000000E+00  0.00000000E+00
  0.00000000E+00  0.00000000E+00  0.00000000E+00
  0.00000000E+00  0.00000000E+00  0.00000000E+00
  0.00000000E+00  0.00000000E+00  0.00000000E+00
  0.00000000E+00  0.00000000E+00  0.00000000E+00
  0.00000000E+00  0.00000000E+00  0.00000000E+00
  0.00000000E+00  0.00000000E+00  0.00000000E+00
  0.00000000E+00  0.00000000E+00  0.00000000E+00
  0.00000000E+00  0.00000000E+00  0.00000000E+00
  0.00000000E+00  0.00000000E+00  0.00000000E+00
  0.00000000E+00  0.00000000E+00  0.00000000E+00
  0.00000000E+00  0.00000000E+00  0.00000000E+00
  0.00000000E+00  0.00000000E+00  0.00000000E+00
  0.00000000E+00  0.00000000E+00  0.00000000E+00
  0.00000000E+00  0.00000000E+00  0.00000000E+00
  0.00000000E+00  0.00000000E+00  0.00000000E+00
  0.00000000E+00  0.00000000E+00  0.00000000E+00
  0.00000000E+00  0.00000000E+00  0.00000000E+00
  0.00000000E+00  0.00000000E+00  0.00000000E+00
  0.00000000E+00  0.00000000E+00  0.00000000E+00
  0.00000000E+00  0.00000000E+00  0.00000000E+00
  0.00000000E+00  0.00000000E+00  0.00000000E+00
  0.00000000E+00  0.00000000E+00  0.00000000E+00
  0.00000000E+00  0.00000000E+00  0.00000000E+00
  0.00000000E+00  0.00000000E+00  0.00000000E+00
  0.00000000E+00  0.00000000E+00  0.00000000E+00
  0.00000000E+00  0.00000000E+00  0.00000000E+00
  0.00000000E+00  0.00000000E+00  0.00000000E+00
  0.00000000E+00  0.00000000E+00  0.00000000E+00
  0.00000000E+00  0.00000000E+00  0.00000000E+00
  0.00000000E+00  0.00000000E+00  0.00000000E+00
  0.00000000E+00  0.00000000E+00  0.00000000E+00
  0.00000000E+00  0.00000000E+00  0.00000000E+00
  0.00000000E+00  0.00000000E+00  0.00000000E+00
  0.00000000E+00  0.00000000E+00  0.00000000E+00
  0.00000000E+00  0.00000000E+00  0.00000000E+00
  0.00000000E+00  0.00000000E+00  0.00000000E+00
  0.00000000E+00  0.00000000E+00  0.00000000E+00
  0.00000000E+00  0.00000000E+00  0.00000000E+00
  0.00000000E+00  0.00000000E+00  0.00000000E+00
  0.00000000E+00  0.00000000E+00  0.00000000E+00
  0.00000000E+00  0.00000000E+00  0.00000000E+00
  0.00000000E+00  0.00000000E+00  0.00000000E+00
  0.00000000E+00  0.00000000E+00  0.00000000E+00
  0.00000000E+00  0.00000000E+00  0.00000000E+00
  0.00000000E+00  0.00000000E+00  0.00000000E+00
  0.00000000E+00  0.00000000E+00  0.00000000E+00
  0.00000000E+00  0.00000000E+00  0.00000000E+00
  0.00000000E+00  0.00000000E+00  0.00000000E+00
  0.00000000E+00  0.00000000E+00  0.00000000E+00
  0.00000000E+00  0.00000000E+00  0.00000000E+00
  0.00000000E+00  0.00000000E+00  0.00000000E+00
  0.00000000E+00  0.00000000E+00  0.00000000E+00
  0.00000000E+00  0.00000000E+00  0.00000000E+00
  0.00000000E+00  0.00000000E+00  0.00000000E+00
  0.00000000E+00  0.00000000E+00  0.00000000E+00
  0.00000000E+00  0.00000000E+00  0.00000000E+00
  0.00000000E+00  0.00000000E+00  0.00000000E+00
  0.00000000E+00  0.00000000E+00  0.00000000E+00
  0.00000000E+00  0.00000000E+00  0.00000000E+00
  0.00000000E+00  0.00000000E+00  0.00000000E+00
  0.00000000E+00  0.00000000E+00  0.00000000E+00
  0.00000000E+00  0.00000000E+00  0.00000000E+00
  0.00000000E+00  0.00000000E+00  0.00000000E+00
  0.00000000E+00  0.00000000E+00  0.00000000E+00
  0.00000000E+00  0.00000000E+00  0.00000000E+00
  0.00000000E+00  0.00000000E+00  0.00000000E+00
  0.00000000E+00  0.00000000E+00  0.00000000E+00
  0.00000000E+00  0.00000000E+00  0.00000000E+00
  0.00000000E+00  0.00000000E+00  0.00000000E+00
  0.00000000E+00  0.00000000E+00  0.00000000E+00
  0.00000000E+00  0.00000000E+00  0.00000000E+00
  0.00000000E+00  0.00000000E+00  0.00000000E+00
  0.00000000E+00  0.00000000E+00  0.00000000E+00
  0.00000000E+00  0.00000000E+00  0.00000000E+00
  0.00000000E+00  0.00000000E+00  0.00000000E+00
  0.00000000E+00  0.00000000E+00  0.00000000E+00
  0.00000000E+00  0.00000000E+00  0.00000000E+00
  0.00000000E+00  0.00000000E+00  0.00000000E+00
  0.00000000E+00  0.00000000E+00  0.00000000E+00
  0.00000000E+00  0.00000000E+00  0.00000000E+00
  0.00000000E+00  0.00000000E+00  0.00000000E+00
  0.00000000E+00  0.00000000E+00  0.00000000E+00
  0.00000000E+00  0.00000000E+00  0.00000000E+00
  0.00000000E+00  0.00000000E+00  0.00000000E+00
  0.00000000E+00  0.00000000E+00  0.00000000E+00
  0.00000000E+00  0.00000000E+00  0.00000000E+00
  0.00000000E+00  0.00000000E+00  0.00000000E+00
  0.00000000E+00  0.00000000E+00  0.00000000E+00
  0.00000000E+00  0.00000000E+00  0.00000000E+00
  0.00000000E+00  0.00000000E+00  0.00000000E+00
  0.00000000E+00  0.00000000E+00  0.00000000E+00
  0.00000000E+00  0.00000000E+00  0.00000000E+00
  0.00000000E+00  0.00000000E+00  0.00000000E+00
  0.00000000E+00  0.00000000E+00  0.00000000E+00
  0.00000000E+00  0.00000000E+00  0.00000000E+00
  0.00000000E+00  0.00000000E+00  0.00000000E+00
  0.00000000E+00  0.00000000E+00  0.00000000E+00
  0.00000000E+00  0.00000000E+00  0.00000000E+00
  0.00000000E+00  0.00000000E+00  0.00000000E+00
  0.00000000E+00  0.00000000E+00  0.00000000E+00
  0.00000000E+00  0.00000000E+00  0.00000000E+00
  0.00000000E+00  0.00000000E+00  0.00000000E+00
  0.00000000E+00  0.00000000E+00  0.00000000E+00
  0.00000000E+00  0.00000000E+00  0.00000000E+00
  0.00000000E+00  0.00000000E+00  0.00000000E+00
  0.00000000E+00  0.00000000E+00  0.00000000E+00
  0.00000000E+00  0.00000000E+00  0.00000000E+00
  0.00000000E+00  0.00000000E+00  0.00000000E+00
  0.00000000E+00  0.00000000E+00  0.00000000E+00
  0.00000000E+00  0.00000000E+00  0.00000000E+00
