# Supplementary material for: Spontaneous dynamical disordering of borophenes in MgB2 and related metal borides
Source: Nat Commun. 2021 Nov 1;12:6268. doi: 10.1038/s41467-021-26512-4 (PMC8560812; doi:10.1038/s41467-021-26512-4)
Supplement: Supplementary file 3 — Source Data [file 41467_2021_26512_MOESM3_ESM.zip › SI_data/4x4_LM*/MoB2.POSCAR]

 B Mo                                   
   1.0000000000000000     
    12.1228079999999991    0.0000000000000000    0.0000000000000000
    -6.0614039999999996   10.4986599999999992    0.0000000000000000
     0.0000000000000000    0.0000000000000000   29.1183422874168016
   B    Mo
   128    64
Selective dynamics
Direct
  0.1666667499999974  0.0833332500000026  0.0575102965502126   F   F   F
  0.8333332500000026  0.4166667499999974  0.0575102965502126   F   F   F
  0.5833332500000026  0.1666667499999974  0.1725308896506448   F   F   F
  0.6666667499999974  0.0833332500000026  0.1725308896506448   F   F   F
  0.5833332500000026  0.1666667499999974  0.0575102965502126   F   F   F
  0.6666667499999974  0.0833332500000026  0.0575102965502126   F   F   F
  0.9166667499999974  0.3333332500000026  0.1725308896506448   F   F   F
  0.3328405129928242  0.9166062516128477  0.2873667100261912   T   T   T
  0.4154679197546542  0.8333861427989362  0.2875927196695756   T   T   T
  0.8333332500000026  0.4166667499999974  0.1725308896506448   F   F   F
  0.6668011232156630  0.0830676163513502  0.2865209590196756   T   T   T
  0.3333332500000026  0.9166667499999974  0.1725308896506448   F   F   F
  0.4166667499999974  0.8333332500000026  0.1725308896506448   F   F   F
  0.9168630156355775  0.3331073994266802  0.2881504009547839   T   T   T
  0.8333332500000026  0.1666667499999974  0.0575102965502126   F   F   F
  0.8334531695129144  0.4164663518204890  0.2881030752964193   T   T   T
  0.4160079535762407  0.5839034714726594  0.2881001564675927   T   T   T
  0.3333332500000026  0.6666667499999974  0.1725308896506448   F   F   F
  0.4166667499999974  0.5833332500000026  0.1725308896506448   F   F   F
  0.3333332500000026  0.6666667499999974  0.0575102965502126   F   F   F
  0.4166667499999974  0.5833332500000026  0.0575102965502126   F   F   F
  0.5830282525440111  0.1650343846277593  0.2861484578045363   T   T   T
  0.5833332500000026  0.4166667499999974  0.0575102965502126   F   F   F
  0.3333332500000026  0.9166667499999974  0.0575102965502126   F   F   F
  0.4166667499999974  0.8333332500000026  0.0575102965502126   F   F   F
  0.6666667499999974  0.8333332500000026  0.1725308896506448   F   F   F
  0.9166667499999974  0.0833332500000026  0.1725308896506448   F   F   F
  0.6666667499999974  0.8333332500000026  0.0575102965502126   F   F   F
  0.5833332500000026  0.9166667499999974  0.0575102965502126   F   F   F
  0.3324780320235874  0.6672637050068317  0.2881285270559175   T   T   T
  0.8344158265703356  0.9202738448766610  0.3998000678379583   T   T   T
  0.5833332500000026  0.6666667499999974  0.1725308896506448   F   F   F
  0.5826564744285037  0.9172316805352736  0.2865286643246847   T   T   T
  0.4147841636180232  0.3318586656119606  0.2863362167203718   T   T   T
  0.0833332500000026  0.9166667499999974  0.1725308896506448   F   F   F
  0.1666667499999974  0.5833332500000026  0.1725308896506448   F   F   F
  0.3322547418323367  0.4163932215105177  0.2880998395365424   T   T   T
  0.0833332500000026  0.9166667499999974  0.0575102965502126   F   F   F
  0.1666667499999974  0.8333332500000026  0.0575102965502126   F   F   F
  0.1661342769916416  0.5832645085627561  0.2885449780282627   T   T   T
  0.0839243342751317  0.6672167238650459  0.2881567479007003   T   T   T
  0.6666667499999974  0.3333332500000026  0.0575102965502126   F   F   F
  0.9166667499999974  0.8333332500000026  0.0575102965502126   F   F   F
  0.0833332500000026  0.6666667499999974  0.1725308896506448   F   F   F
  0.1666667499999974  0.3333332500000026  0.0575102965502126   F   F   F
  0.8333332500000026  0.9166667499999974  0.0575102965502126   F   F   F
  0.0822380514600596  0.1669181115962317  0.2875953364511830   T   T   T
  0.6666667499999974  0.5833332500000026  0.0575102965502126   F   F   F
  0.5833332500000026  0.4166667499999974  0.1725308896506448   F   F   F
  0.0833332500000026  0.4166667499999974  0.0575102965502126   F   F   F
  0.6666667499999974  0.3333332500000026  0.1725308896506448   F   F   F
  0.6662947651025917  0.3319193796430540  0.2863332518240682   T   T   T
  0.5830372015767651  0.4169018899762307  0.2871774349272229   T   T   T
  0.8338161056932023  0.1668228022052745  0.2876151453204585   T   T   T
  0.9163858462128829  0.0837003703508046  0.2873665196369828   T   T   T
  0.6662876760731038  0.5834008934376982  0.2871736409244576   T   T   T
  0.5830728967940431  0.6684314470680519  0.2863337984463712   T   T   T
  0.5833332500000026  0.6666667499999974  0.0575102965502126   F   F   F
  0.9166667499999974  0.3333332500000026  0.0575102965502126   F   F   F
  0.8333332500000026  0.1666667499999974  0.1725308896506448   F   F   F
  0.9166667499999974  0.0833332500000026  0.0575102965502126   F   F   F
  0.6663358014910088  0.8353259870048717  0.2861520682635117   T   T   T
  0.5833332500000026  0.9166667499999974  0.1725308896506448   F   F   F
  0.8337752454257057  0.9184496740473449  0.2870082974128110   T   T   T
  0.9166667499999974  0.8333332500000026  0.1725308896506448   F   F   F
  0.0830315332797937  0.4170616911050118  0.2885377195396828   T   T   T
  0.3333332500000026  0.4166667499999974  0.0575102965502126   F   F   F
  0.8333332500000026  0.9166667499999974  0.1725308896506448   F   F   F
  0.0833332500000026  0.4166667499999974  0.1725308896506448   F   F   F
  0.1666667499999974  0.3333332500000026  0.1725308896506448   F   F   F
  0.6666667499999974  0.5833332500000026  0.1725308896506448   F   F   F
  0.0833332500000026  0.6666667499999974  0.0575102965502126   F   F   F
  0.1655399013910426  0.0830602798894304  0.2865318200551528   T   T   T
  0.1666667499999974  0.5833332500000026  0.0575102965502126   F   F   F
  0.3333332500000026  0.1666667499999974  0.1725308896506448   F   F   F
  0.9166667499999974  0.5833332500000026  0.0575102965502126   F   F   F
  0.9181437940278698  0.8352701485477141  0.2861471727269063   T   T   T
  0.3333332500000026  0.4166667499999974  0.1725308896506448   F   F   F
  0.8333332500000026  0.6666667499999974  0.0575102965502126   F   F   F
  0.0833332500000026  0.1666667499999974  0.0575102965502126   F   F   F
  0.8333332500000026  0.6666667499999974  0.1725308896506448   F   F   F
  0.9166667499999974  0.5833332500000026  0.1725308896506448   F   F   F
  0.3311522135094265  0.1649718543308865  0.2861562225464809   T   T   T
  0.4154908200451786  0.0818794183773051  0.2870096293084714   T   T   T
  0.1666667499999974  0.8333332500000026  0.1725308896506448   F   F   F
  0.4166667499999974  0.3333332500000026  0.0575102965502126   F   F   F
  0.4166667499999974  0.0833332500000026  0.1725308896506448   F   F   F
  0.1666667499999974  0.0833332500000026  0.1725308896506448   F   F   F
  0.0833332500000026  0.1666667499999974  0.1725308896506448   F   F   F
  0.3333332500000026  0.1666667499999974  0.0575102965502126   F   F   F
  0.4166667499999974  0.0833332500000026  0.0575102965502126   F   F   F
  0.9171338597755536  0.5838308339016436  0.2881058291377556   T   T   T
  0.8345222796713045  0.6683732592000098  0.2863323296841642   T   T   T
  0.1671538712219700  0.8334904259111511  0.2876134184801202   T   T   T
  0.0838506776896040  0.9172266904028135  0.2865210842064201   T   T   T
  0.1653829330797407  0.3330576035711559  0.2881216342221222   T   T   T
  0.8290779107327921  0.6696857105681246  0.3970223640593957   T   T   T
  0.4166667499999974  0.3333332500000026  0.1725308896506448   F   F   F
  0.0842859687316704  0.1686597121102480  0.4015333877304528   T   T   T
  0.9169200826242090  0.0851489584331659  0.4004140149739470   T   T   T
  0.6667343327688684  0.0833796205851698  0.4015380599611262   T   T   T
  0.6596499070856510  0.3308032870704238  0.3970401316395140   T   T   T
  0.8258922470125611  0.4166976961101696  0.4002591778577411   T   T   T
  0.8330258108800663  0.1687316910363705  0.4015104665792606   T   T   T
  0.5811843462357018  0.1655328529073543  0.4006216949397015   T   T   T
  0.4961298282902220  0.2436104047049241  0.4157494913405486   T   T   T
  0.5820792261179761  0.9170755962329196  0.4015714690978740   T   T   T
  0.3329884876951610  0.1656119290975653  0.4006439127500414   T   T   T
  0.1696797925144509  0.3354055886123106  0.4014639699045972   T   T   T
  0.1652513801981641  0.0834002792260549  0.4015682929656990   T   T   T
  0.4197642931943406  0.3308091623549601  0.3970188577048717   T   T   T
  0.4143839221821253  0.0801991686908465  0.3998011430877497   T   T   T
  0.0825739819449325  0.4165108100347723  0.4013862383498932   T   T   T
  0.3393759482367926  0.4167058580251108  0.4002486988401586   T   T   T
  0.6676148210972670  0.8348676187055801  0.4006448663779381   T   T   T
  0.1663065723837818  0.5839631629751310  0.4013829387028451   T   T   T
  0.9142805507571765  0.3353518905787212  0.4014773412476913   T   T   T
  0.0791850240612249  0.6651364798596973  0.4014716020944533   T   T   T
  0.3345114980355959  0.6650737320884588  0.4014557886641512   T   T   T
  0.3320289756761312  0.9153578404765668  0.4004123336848409   T   T   T
  0.9094738323304057  0.5838103087773732  0.4002464180307470   T   T   T
  0.1645347218094244  0.8317605369225518  0.4015132730130659   T   T   T
  0.5892066763282884  0.6696657410993936  0.3969992891975878   T   T   T
  0.0836035025691402  0.9170970556762654  0.4015465292172067   T   T   T
  0.4158810047752795  0.8318358569989073  0.4015290086064596   T   T   T
  0.9158880846654114  0.8349563973394964  0.4006206210069934   T   T   T
  0.7527581008847193  0.7568748692998568  0.4157480519002235   T   T   T
  0.4228887425857906  0.5837869523431891  0.4002370166873916   T   T   T
  0.5000000000000000  0.5000000000000000  0.1150205931004322   F   F   F
  0.2500000000000000  0.2500000000000000  0.1150205931004322   F   F   F
  0.5000000000000000  0.5000000000000000  0.0000000000000000   F   F   F
  0.2500000000000000  0.2500000000000000  0.0000000000000000   F   F   F
  0.0000000000000000  0.7500000000000000  0.1150205931004322   F   F   F
  0.7499646422208457  0.2479894308835497  0.2306513012311626   T   T   T
  0.7500000000000000  0.2500000000000000  0.1150205931004322   F   F   F
  0.7524313385751711  0.4999521595406335  0.2312983322890148   T   T   T
  0.7500000000000000  0.2500000000000000  0.0000000000000000   F   F   F
  0.7500000000000000  0.0000000000000000  0.1150205931004322   F   F   F
  0.7500000000000000  0.7500000000000000  0.0000000000000000   F   F   F
  0.0070309280001055  0.0038785266351340  0.3434225826148776   T   T   T
  0.7491755958216615  0.7477866181520909  0.2276284386847678   T   T   T
  0.9986584779719720  0.9989918358708110  0.2284726653113083   T   T   T
  0.9995910125050287  0.4999085200181099  0.2294935594033589   T   T   T
  0.0000000000000000  0.5000000000000000  0.1150205931004322   F   F   F
  0.2484041718675698  0.2478438354103503  0.2304980099830800   T   T   T
  0.2485418289176451  0.2487928831939641  0.3442392101863234   T   T   T
  0.9996226652288271  0.5002565878415695  0.3446141058833732   T   T   T
  0.5000000000000000  0.7500000000000000  0.1150205931004322   F   F   F
  0.4955439828507764  0.5002569982590686  0.3406855504156852   T   T   T
  0.4982326443056593  0.4999465260986469  0.2313235209566002   T   T   T
  0.0006902804372615  0.2507772019950636  0.2285136918506154   T   T   T
  0.4987802059504389  0.2486946399961241  0.3378226488782659   T   T   T
  0.7500000000000000  0.0000000000000000  0.0000000000000000   F   F   F
  0.7534351009393561  0.5002527195914439  0.3406347991366800   T   T   T
  0.0000000000000000  0.5000000000000000  0.0000000000000000   F   F   F
  0.9993815393509564  0.2501179851464244  0.3446590197376977   T   T   T
  0.7511139609020887  0.9990234278326398  0.2282199541081127   T   T   T
  0.0000000000000000  0.0000000000000000  0.0000000000000000   F   F   F
  0.7486121090725604  0.2487457280285668  0.3442442000948063   T   T   T
  0.5034095779261634  0.9966396004326228  0.3434109194344401   T   T   T
  0.7500000000000000  0.5000000000000000  0.0000000000000000   F   F   F
  0.5000000000000000  0.7500000000000000  0.0000000000000000   F   F   F
  0.2500000000000000  0.7500000000000000  0.1150205931004322   F   F   F
  0.4995726141193586  0.0008317770370212  0.2285439732531671   T   T   T
  0.5000000000000000  0.0000000000000000  0.1150205931004322   F   F   F
  0.5000000000000000  0.0000000000000000  0.0000000000000000   F   F   F
  0.2497947219682786  0.7489893011567688  0.2284737241016472   T   T   T
  0.2500000000000000  0.7500000000000000  0.0000000000000000   F   F   F
  0.7500000000000000  0.5000000000000000  0.1150205931004322   F   F   F
  0.2512243385115553  0.4999222703453938  0.2298591119759905   T   T   T
  0.2500000000000000  0.5000000000000000  0.1150205931004322   F   F   F
  0.0000000000000000  0.2500000000000000  0.0000000000000000   F   F   F
  0.0000000000000000  0.2500000000000000  0.1150205931004322   F   F   F
  0.7502918722680505  0.7517149652676309  0.3378224847103724   T   T   T
  0.5000000000000000  0.2500000000000000  0.0000000000000000   F   F   F
  0.2490274968889636  0.5002460883535989  0.3445021060276758   T   T   T
  0.5000000000000000  0.2500000000000000  0.1150205931004322   F   F   F
  0.5013221023972747  0.2520683388927480  0.2275854379604851   T   T   T
  0.2500000000000000  0.5000000000000000  0.0000000000000000   F   F   F
  0.0001031026974729  0.7517774067585492  0.3442478176796513   T   T   T
  0.2500000000000000  0.0000000000000000  0.0000000000000000   F   F   F
  0.2500000000000000  0.0000000000000000  0.1150205931004322   F   F   F
  0.2520135682951903  0.0008163809463326  0.2282854438640669   T   T   T
  0.2416717250658706  0.9966311808418808  0.3435169794848889   T   T   T
  0.5004648447434619  0.7520189471487200  0.2305075632989784   T   T   T
  0.2495413961603674  0.7504351168552503  0.3446695531559811   T   T   T
  0.0000000000000000  0.7500000000000000  0.0000000000000000   F   F   F
  0.7500000000000000  0.7500000000000000  0.1150205931004322   F   F   F
  0.0019468914324747  0.7518802550828951  0.2306661359219646   T   T   T
  0.7452945950037844  0.0038768079441809  0.3435253447864142   T   T   T
  0.5000310667075354  0.7517240124012261  0.3442395653407218   T   T   T
  0.0000000000000000  0.0000000000000000  0.1150205931004322   F   F   F

  0.00000000E+00  0.00000000E+00  0.00000000E+00
  0.00000000E+00  0.00000000E+00  0.00000000E+00
  0.00000000E+00  0.00000000E+00  0.00000000E+00
  0.00000000E+00  0.00000000E+00  0.00000000E+00
  0.00000000E+00  0.00000000E+00  0.00000000E+00
  0.00000000E+00  0.00000000E+00  0.00000000E+00
  0.00000000E+00  0.00000000E+00  0.00000000E+00
  0.00000000E+00  0.00000000E+00  0.00000000E+00
  0.00000000E+00  0.00000000E+00  0.00000000E+00
  0.00000000E+00  0.00000000E+00  0.00000000E+00
  0.00000000E+00  0.00000000E+00  0.00000000E+00
  0.00000000E+00  0.00000000E+00  0.00000000E+00
  0.00000000E+00  0.00000000E+00  0.00000000E+00
  0.00000000E+00  0.00000000E+00  0.00000000E+00
  0.00000000E+00  0.00000000E+00  0.00000000E+00
  0.00000000E+00  0.00000000E+00  0.00000000E+00
  0.00000000E+00  0.00000000E+00  0.00000000E+00
  0.00000000E+00  0.00000000E+00  0.00000000E+00
  0.00000000E+00  0.00000000E+00  0.00000000E+00
  0.00000000E+00  0.00000000E+00  0.00000000E+00
  0.00000000E+00  0.00000000E+00  0.00000000E+00
  0.00000000E+00  0.00000000E+00  0.00000000E+00
  0.00000000E+00  0.00000000E+00  0.00000000E+00
  0.00000000E+00  0.00000000E+00  0.00000000E+00
  0.00000000E+00  0.00000000E+00  0.00000000E+00
  0.00000000E+00  0.00000000E+00  0.00000000E+00
  0.00000000E+00  0.00000000E+00  0.00000000E+00
  0.00000000E+00  0.00000000E+00  0.00000000E+00
  0.00000000E+00  0.00000000E+00  0.00000000E+00
  0.00000000E+00  0.00000000E+00  0.00000000E+00
  0.00000000E+00  0.00000000E+00  0.00000000E+00
  0.00000000E+00  0.00000000E+00  0.00000000E+00
  0.00000000E+00  0.00000000E+00  0.00000000E+00
  0.00000000E+00  0.00000000E+00  0.00000000E+00
  0.00000000E+00  0.00000000E+00  0.00000000E+00
  0.00000000E+00  0.00000000E+00  0.00000000E+00
  0.00000000E+00  0.00000000E+00  0.00000000E+00
  0.00000000E+00  0.00000000E+00  0.00000000E+00
  0.00000000E+00  0.00000000E+00  0.00000000E+00
  0.00000000E+00  0.00000000E+00  0.00000000E+00
  0.00000000E+00  0.00000000E+00  0.00000000E+00
  0.00000000E+00  0.00000000E+00  0.00000000E+00
  0.00000000E+00  0.00000000E+00  0.00000000E+00
  0.00000000E+00  0.00000000E+00  0.00000000E+00
  0.00000000E+00  0.00000000E+00  0.00000000E+00
  0.00000000E+00  0.00000000E+00  0.00000000E+00
  0.00000000E+00  0.00000000E+00  0.00000000E+00
  0.00000000E+00  0.00000000E+00  0.00000000E+00
  0.00000000E+00  0.00000000E+00  0.00000000E+00
  0.00000000E+00  0.00000000E+00  0.00000000E+00
  0.00000000E+00  0.00000000E+00  0.00000000E+00
  0.00000000E+00  0.00000000E+00  0.00000000E+00
  0.00000000E+00  0.00000000E+00  0.00000000E+00
  0.00000000E+00  0.00000000E+00  0.00000000E+00
  0.00000000E+00  0.00000000E+00  0.00000000E+00
  0.00000000E+00  0.00000000E+00  0.00000000E+00
  0.00000000E+00  0.00000000E+00  0.00000000E+00
  0.00000000E+00  0.00000000E+00  0.00000000E+00
  0.00000000E+00  0.00000000E+00  0.00000000E+00
  0.00000000E+00  0.00000000E+00  0.00000000E+00
  0.00000000E+00  0.00000000E+00  0.00000000E+00
  0.00000000E+00  0.00000000E+00  0.00000000E+00
  0.00000000E+00  0.00000000E+00  0.00000000E+00
  0.00000000E+00  0.00000000E+00  0.00000000E+00
  0.00000000E+00  0.00000000E+00  0.00000000E+00
  0.00000000E+00  0.00000000E+00  0.00000000E+00
  0.00000000E+00  0.00000000E+00  0.00000000E+00
  0.00000000E+00  0.00000000E+00  0.00000000E+00
  0.00000000E+00  0.00000000E+00  0.00000000E+00
  0.00000000E+00  0.00000000E+00  0.00000000E+00
  0.00000000E+00  0.00000000E+00  0.00000000E+00
  0.00000000E+00  0.00000000E+00  0.00000000E+00
  0.00000000E+00  0.00000000E+00  0.00000000E+00
  0.00000000E+00  0.00000000E+00  0.00000000E+00
  0.00000000E+00  0.00000000E+00  0.00000000E+00
  0.00000000E+00  0.00000000E+00  0.00000000E+00
  0.00000000E+00  0.00000000E+00  0.00000000E+00
  0.00000000E+00  0.00000000E+00  0.00000000E+00
  0.00000000E+00  0.00000000E+00  0.00000000E+00
  0.00000000E+00  0.00000000E+00  0.00000000E+00
  0.00000000E+00  0.00000000E+00  0.00000000E+00
  0.00000000E+00  0.00000000E+00  0.00000000E+00
  0.00000000E+00  0.00000000E+00  0.00000000E+00
  0.00000000E+00  0.00000000E+00  0.00000000E+00
  0.00000000E+00  0.00000000E+00  0.00000000E+00
  0.00000000E+00  0.00000000E+00  0.00000000E+00
  0.00000000E+00  0.00000000E+00  0.00000000E+00
  0.00000000E+00  0.00000000E+00  0.00000000E+00
  0.00000000E+00  0.00000000E+00  0.00000000E+00
  0.00000000E+00  0.00000000E+00  0.00000000E+00
  0.00000000E+00  0.00000000E+00  0.00000000E+00
  0.00000000E+00  0.00000000E+00  0.00000000E+00
  0.00000000E+00  0.00000000E+00  0.00000000E+00
  0.00000000E+00  0.00000000E+00  0.00000000E+00
  0.00000000E+00  0.00000000E+00  0.00000000E+00
  0.00000000E+00  0.00000000E+00  0.00000000E+00
  0.00000000E+00  0.00000000E+00  0.00000000E+00
  0.00000000E+00  0.00000000E+00  0.00000000E+00
  0.00000000E+00  0.00000000E+00  0.00000000E+00
  0.00000000E+00  0.00000000E+00  0.00000000E+00
  0.00000000E+00  0.00000000E+00  0.00000000E+00
  0.00000000E+00  0.00000000E+00  0.00000000E+00
  0.00000000E+00  0.00000000E+00  0.00000000E+00
  0.00000000E+00  0.00000000E+00  0.00000000E+00
  0.00000000E+00  0.00000000E+00  0.00000000E+00
  0.00000000E+00  0.00000000E+00  0.00000000E+00
  0.00000000E+00  0.00000000E+00  0.00000000E+00
  0.00000000E+00  0.00000000E+00  0.00000000E+00
  0.00000000E+00  0.00000000E+00  0.00000000E+00
  0.00000000E+00  0.00000000E+00  0.00000000E+00
  0.00000000E+00  0.00000000E+00  0.00000000E+00
  0.00000000E+00  0.00000000E+00  0.00000000E+00
  0.00000000E+00  0.00000000E+00  0.00000000E+00
  0.00000000E+00  0.00000000E+00  0.00000000E+00
  0.00000000E+00  0.00000000E+00  0.00000000E+00
  0.00000000E+00  0.00000000E+00  0.00000000E+00
  0.00000000E+00  0.00000000E+00  0.00000000E+00
  0.00000000E+00  0.00000000E+00  0.00000000E+00
  0.00000000E+00  0.00000000E+00  0.00000000E+00
  0.00000000E+00  0.00000000E+00  0.00000000E+00
  0.00000000E+00  0.00000000E+00  0.00000000E+00
  0.00000000E+00  0.00000000E+00  0.00000000E+00
  0.00000000E+00  0.00000000E+00  0.00000000E+00
  0.00000000E+00  0.00000000E+00  0.00000000E+00
  0.00000000E+00  0.00000000E+00  0.00000000E+00
  0.00000000E+00  0.00000000E+00  0.00000000E+00
  0.00000000E+00  0.00000000E+00  0.00000000E+00
  0.00000000E+00  0.00000000E+00  0.00000000E+00
  0.00000000E+00  0.00000000E+00  0.00000000E+00
  0.00000000E+00  0.00000000E+00  0.00000000E+00
  0.00000000E+00  0.00000000E+00  0.00000000E+00
  0.00000000E+00  0.00000000E+00  0.00000000E+00
  0.00000000E+00  0.00000000E+00  0.00000000E+00
  0.00000000E+00  0.00000000E+00  0.00000000E+00
  0.00000000E+00  0.00000000E+00  0.00000000E+00
  0.00000000E+00  0.00000000E+00  0.00000000E+00
  0.00000000E+00  0.00000000E+00  0.00000000E+00
  0.00000000E+00  0.00000000E+00  0.00000000E+00
  0.00000000E+00  0.00000000E+00  0.00000000E+00
  0.00000000E+00  0.00000000E+00  0.00000000E+00
  0.00000000E+00  0.00000000E+00  0.00000000E+00
  0.00000000E+00  0.00000000E+00  0.00000000E+00
  0.00000000E+00  0.00000000E+00  0.00000000E+00
  0.00000000E+00  0.00000000E+00  0.00000000E+00
  0.00000000E+00  0.00000000E+00  0.00000000E+00
  0.00000000E+00  0.00000000E+00  0.00000000E+00
  0.00000000E+00  0.00000000E+00  0.00000000E+00
  0.00000000E+00  0.00000000E+00  0.00000000E+00
  0.00000000E+00  0.00000000E+00  0.00000000E+00
  0.00000000E+00  0.00000000E+00  0.00000000E+00
  0.00000000E+00  0.00000000E+00  0.00000000E+00
  0.00000000E+00  0.00000000E+00  0.00000000E+00
  0.00000000E+00  0.00000000E+00  0.00000000E+00
  0.00000000E+00  0.00000000E+00  0.00000000E+00
  0.00000000E+00  0.00000000E+00  0.00000000E+00
  0.00000000E+00  0.00000000E+00  0.00000000E+00
  0.00000000E+00  0.00000000E+00  0.00000000E+00
  0.00000000E+00  0.00000000E+00  0.00000000E+00
  0.00000000E+00  0.00000000E+00  0.00000000E+00
  0.00000000E+00  0.00000000E+00  0.00000000E+00
  0.00000000E+00  0.00000000E+00  0.00000000E+00
  0.00000000E+00  0.00000000E+00  0.00000000E+00
  0.00000000E+00  0.00000000E+00  0.00000000E+00
  0.00000000E+00  0.00000000E+00  0.00000000E+00
  0.00000000E+00  0.00000000E+00  0.00000000E+00
  0.00000000E+00  0.00000000E+00  0.00000000E+00
  0.00000000E+00  0.00000000E+00  0.00000000E+00
  0.00000000E+00  0.00000000E+00  0.00000000E+00
  0.00000000E+00  0.00000000E+00  0.00000000E+00
  0.00000000E+00  0.00000000E+00  0.00000000E+00
  0.00000000E+00  0.00000000E+00  0.00000000E+00
  0.00000000E+00  0.00000000E+00  0.00000000E+00
  0.00000000E+00  0.00000000E+00  0.00000000E+00
  0.00000000E+00  0.00000000E+00  0.00000000E+00
  0.00000000E+00  0.00000000E+00  0.00000000E+00
  0.00000000E+00  0.00000000E+00  0.00000000E+00
  0.00000000E+00  0.00000000E+00  0.00000000E+00
  0.00000000E+00  0.00000000E+00  0.00000000E+00
  0.00000000E+00  0.00000000E+00  0.00000000E+00
  0.00000000E+00  0.00000000E+00  0.00000000E+00
  0.00000000E+00  0.00000000E+00  0.00000000E+00
  0.00000000E+00  0.00000000E+00  0.00000000E+00
  0.00000000E+00  0.00000000E+00  0.00000000E+00
  0.00000000E+00  0.00000000E+00  0.00000000E+00
  0.00000000E+00  0.00000000E+00  0.00000000E+00
  0.00000000E+00  0.00000000E+00  0.00000000E+00
  0.00000000E+00  0.00000000E+00  0.00000000E+00
  0.00000000E+00  0.00000000E+00  0.00000000E+00
  0.00000000E+00  0.00000000E+00  0.00000000E+00
  0.00000000E+00  0.00000000E+00  0.00000000E+00
  0.00000000E+00  0.00000000E+00  0.00000000E+00
  0.00000000E+00  0.00000000E+00  0.00000000E+00
