# Supplementary material for: Spontaneous dynamical disordering of borophenes in MgB2 and related metal borides
Source: Nat Commun. 2021 Nov 1;12:6268. doi: 10.1038/s41467-021-26512-4 (PMC8560812; doi:10.1038/s41467-021-26512-4)
Supplement: Supplementary file 3 — Source Data [file 41467_2021_26512_MOESM3_ESM.zip › SI_data/4x4_LM*/TiB2.POSCAR]

 B Ti                                   
   1.0000000000000000     
    12.1404399999999999    0.0000000000000000    0.0000000000000000
    -6.0702199999999999   10.5139320000000005    0.0000000000000000
     0.0000000000000000    0.0000000000000000   29.1183422874168016
   B    Ti
   128    64
Selective dynamics
Direct
  0.5833332500000026  0.4166667499999974  0.0553466946741850   F   F   F
  0.0833954583908834  0.4172408185628032  0.2782151749281694   T   T   T
  0.1666667499999974  0.8333332500000026  0.1660400840225478   F   F   F
  0.0831453089999509  0.9167511077035545  0.2772084140925108   T   T   T
  0.1655887118102689  0.8322780812245808  0.2775564023121697   T   T   T
  0.1666667499999974  0.3333332500000026  0.1660400840225478   F   F   F
  0.0833332500000026  0.4166667499999974  0.1660400840225478   F   F   F
  0.3333332500000026  0.1666667499999974  0.0553466946741850   F   F   F
  0.4166667499999974  0.0833332500000026  0.0553466946741850   F   F   F
  0.1666667499999974  0.3333332500000026  0.0553466946741850   F   F   F
  0.0833332500000026  0.9166667499999974  0.1660400840225478   F   F   F
  0.0833332500000026  0.6666667499999974  0.1660400840225478   F   F   F
  0.4166667499999974  0.0833332500000026  0.1660400840225478   F   F   F
  0.0833332500000026  0.9166667499999974  0.0553466946741850   F   F   F
  0.0833332500000026  0.1666667499999974  0.0553466946741850   F   F   F
  0.4166667499999974  0.5833332500000026  0.1660400840225478   F   F   F
  0.8333332500000026  0.4166667499999974  0.1660400840225478   F   F   F
  0.9166667499999974  0.3333332500000026  0.0553466946741850   F   F   F
  0.8333332500000026  0.4166667499999974  0.0553466946741850   F   F   F
  0.9172567065374689  0.0849881743158992  0.2775220326002590   T   T   T
  0.8333883845903757  0.1678780466571251  0.2775574912881075   T   T   T
  0.3333332500000026  0.1666667499999974  0.1660400840225478   F   F   F
  0.1670167788265245  0.3343308255813618  0.2779594168417831   T   T   T
  0.1666667499999974  0.8333332500000026  0.0553466946741850   F   F   F
  0.3333332500000026  0.6666667499999974  0.1660400840225478   F   F   F
  0.0833332500000026  0.1666667499999974  0.1660400840225478   F   F   F
  0.1666667499999974  0.0833332500000026  0.0553466946741850   F   F   F
  0.4166667499999974  0.5833332500000026  0.0553466946741850   F   F   F
  0.3333332500000026  0.6666667499999974  0.0553466946741850   F   F   F
  0.9166667499999974  0.0833332500000026  0.1660400840225478   F   F   F
  0.8351966346161767  0.9211137465935068  0.3867594491244419   T   T   T
  0.4166667499999974  0.3333332500000026  0.1660400840225478   F   F   F
  0.3333332500000026  0.4166667499999974  0.0553466946741850   F   F   F
  0.3333332500000026  0.9166667499999974  0.1660400840225478   F   F   F
  0.8333332500000026  0.1666667499999974  0.0553466946741850   F   F   F
  0.5833332500000026  0.1666667499999974  0.0553466946741850   F   F   F
  0.4162247224587061  0.8322873557823222  0.2775575378041280   T   T   T
  0.3323460882625569  0.9151671915258781  0.2775218192038131   T   T   T
  0.4166667499999974  0.8333332500000026  0.1660400840225478   F   F   F
  0.3333332500000026  0.9166667499999974  0.0553466946741850   F   F   F
  0.4166667499999974  0.8333332500000026  0.0553466946741850   F   F   F
  0.3327658953094850  0.6658278270649831  0.2779589357345531   T   T   T
  0.4169953937208932  0.5833823726618208  0.2776771295024852   T   T   T
  0.5828819324932295  0.1657001888062767  0.2765424615058399   T   T   T
  0.6666667499999974  0.0833332500000026  0.0553466946741850   F   F   F
  0.6663045388467000  0.5830607884588532  0.2769759363248664   T   T   T
  0.5833332500000026  0.6666667499999974  0.1660400840225478   F   F   F
  0.3323492822737497  0.1657005141417658  0.2765410140855530   T   T   T
  0.0826089903199612  0.6658201920415464  0.2779578090588166   T   T   T
  0.8333332500000026  0.1666667499999974  0.1660400840225478   F   F   F
  0.1662348186834042  0.5829155089543575  0.2782154361429708   T   T   T
  0.0833332500000026  0.6666667499999974  0.0553466946741850   F   F   F
  0.1666667499999974  0.5833332500000026  0.1660400840225478   F   F   F
  0.1666667499999974  0.5833332500000026  0.0553466946741850   F   F   F
  0.0833332500000026  0.4166667499999974  0.0553466946741850   F   F   F
  0.3336912307863522  0.4167755830676371  0.2776776391417867   T   T   T
  0.1666667499999974  0.0833332500000026  0.1660400840225478   F   F   F
  0.4152324407798669  0.0809375605629181  0.2761463805046286   T   T   T
  0.3333332500000026  0.4166667499999974  0.1660400840225478   F   F   F
  0.4161348719533107  0.3333535295828452  0.2762777314634767   T   T   T
  0.4166667499999974  0.3333332500000026  0.0553466946741850   F   F   F
  0.0840164745975672  0.1678713908712295  0.2775578789338271   T   T   T
  0.1664566485977250  0.0834000141232418  0.2772112897224408   T   T   T
  0.6666667499999974  0.5833332500000026  0.0553466946741850   F   F   F
  0.5833332500000026  0.6666667499999974  0.0553466946741850   F   F   F
  0.6667667552148357  0.3333457914268880  0.2762714256194465   T   T   T
  0.8326390327677102  0.4167743886694366  0.2776723130168066   T   T   T
  0.6666667499999974  0.3333332500000026  0.1660400840225478   F   F   F
  0.5833332500000026  0.4166667499999974  0.1660400840225478   F   F   F
  0.6666667499999974  0.3333332500000026  0.0553466946741850   F   F   F
  0.9166667499999974  0.0833332500000026  0.0553466946741850   F   F   F
  0.5828585034966755  0.6667980177688160  0.2762778355803230   T   T   T
  0.5833332500000026  0.1666667499999974  0.1660400840225478   F   F   F
  0.6666667499999974  0.5833332500000026  0.1660400840225478   F   F   F
  0.6664717157167925  0.0834039782935890  0.2772088625761114   T   T   T
  0.6667279828623116  0.8344513379887835  0.2765417186062517   T   T   T
  0.6666667499999974  0.0833332500000026  0.1660400840225478   F   F   F
  0.5831365678775063  0.9167551384510055  0.2772112587413105   T   T   T
  0.9166667499999974  0.3333332500000026  0.1660400840225478   F   F   F
  0.9172581953290151  0.8344552914251281  0.2765429126936083   T   T   T
  0.8333332500000026  0.9166667499999974  0.0553466946741850   F   F   F
  0.8343721409112527  0.9192165689872067  0.2761464499078226   T   T   T
  0.9166667499999974  0.8333332500000026  0.1660400840225478   F   F   F
  0.8333332500000026  0.9166667499999974  0.1660400840225478   F   F   F
  0.9166667499999974  0.8333332500000026  0.0553466946741850   F   F   F
  0.9168654681888444  0.3343355951636301  0.2779588649624425   T   T   T
  0.9159423999576707  0.5833817319226480  0.2776717292047645   T   T   T
  0.8334986568285820  0.6668086443991936  0.2762709157371125   T   T   T
  0.9166667499999974  0.5833332500000026  0.1660400840225478   F   F   F
  0.8333332500000026  0.6666667499999974  0.1660400840225478   F   F   F
  0.9166667499999974  0.5833332500000026  0.0553466946741850   F   F   F
  0.8333332500000026  0.6666667499999974  0.0553466946741850   F   F   F
  0.5833332500000026  0.9166667499999974  0.1660400840225478   F   F   F
  0.5833332500000026  0.9166667499999974  0.0553466946741850   F   F   F
  0.6666667499999974  0.8333332500000026  0.0553466946741850   F   F   F
  0.5833193103260089  0.4170900050869116  0.2769753459172588   T   T   T
  0.8289960182544296  0.6743714172595960  0.3869823454042446   T   T   T
  0.6666667499999974  0.8333332500000026  0.1660400840225478   F   F   F
  0.0848351750535160  0.1671181676353058  0.3865297096862314   T   T   T
  0.9179664542803808  0.0866191315845597  0.3865056137950059   T   T   T
  0.6658530487718650  0.0820649380500839  0.3873379188655394   T   T   T
  0.6547450666263294  0.3258727731818270  0.3869815392999865   T   T   T
  0.8232810487694733  0.4162781085761236  0.3876931121235204   T   T   T
  0.8315994943030499  0.1671405519833323  0.3865271960173088   T   T   T
  0.5779902093035897  0.1639801744026518  0.3877895975501164   T   T   T
  0.4923192600545681  0.2353958737077113  0.4071620060825555   T   T   T
  0.5835693353583243  0.9182198676073532  0.3873410472646904   T   T   T
  0.3352346178425504  0.1639382342234394  0.3877902855743148   T   T   T
  0.1714590953342023  0.3345907704771678  0.3873563244089295   T   T   T
  0.1654720967279418  0.0820198511744638  0.3873394613040410   T   T   T
  0.4203499748342684  0.3258191979384721  0.3870176338505573   T   T   T
  0.4142087184568277  0.0791319001675297  0.3867585191661744   T   T   T
  0.0836462979237721  0.4179614056147594  0.3870981413996346   T   T   T
  0.3422847075751611  0.4162644396038887  0.3876982732284051   T   T   T
  0.6714141857437586  0.8363073521814371  0.3877918771315918   T   T   T
  0.1658034832877072  0.5822758616175085  0.3870989157739826   T   T   T
  0.9124415670940853  0.3345939948416283  0.3873510392116015   T   T   T
  0.0779656298576964  0.6656375081575387  0.3873495125963129   T   T   T
  0.3369849405701488  0.6656472562107727  0.3873534413364819   T   T   T
  0.3314717630930754  0.9136199656462546  0.3865057824000180   T   T   T
  0.9071218743801576  0.5839615938581153  0.3876908434564421   T   T   T
  0.1645799226703172  0.8330959425329861  0.3865282237462181   T   T   T
  0.5946487539688984  0.6744264047827087  0.3870218829671073   T   T   T
  0.0839091884206747  0.9181737761241069  0.3873386252210637   T   T   T
  0.4178356558589367  0.8331181472092798  0.3865299656884260   T   T   T
  0.9141344024926625  0.8362675548471180  0.3877927793715004   T   T   T
  0.7570476180081036  0.7648616624738090  0.4071631534199457   T   T   T
  0.4261423943035669  0.5839799836057639  0.3876980426969365   T   T   T
  0.0004088215514785  0.0007386948099411  0.2216225103041775   T   T   T
  0.7500000000000000  0.7500000000000000  0.0000000000000000   F   F   F
  0.7476956234456489  0.2493743330215653  0.3335107792020530   T   T   T
  0.5000000000000000  0.5000000000000000  0.0000000000000000   F   F   F
  0.4997566635014929  0.5000405366565865  0.2215119996263146   T   T   T
  0.4997963827595084  0.2498445539229279  0.2215597653340134   T   T   T
  0.0000000000000000  0.5000000000000000  0.1106933893483628   F   F   F
  0.2493749028215746  0.9993373787627847  0.2216222975546089   T   T   T
  0.2497197112501013  0.5000421417783558  0.2219758779378911   T   T   T
  0.2510749485499170  0.2493597762901823  0.3335145645591772   T   T   T
  0.2500000000000000  0.5000000000000000  0.0000000000000000   F   F   F
  0.0003630905531163  0.2509772684076951  0.2220774634900009   T   T   T
  0.2494284522729460  0.7491067239563435  0.2220773300089383   T   T   T
  0.7503362054491594  0.2501807625861095  0.2216513021542065   T   T   T
  0.2500000000000000  0.0000000000000000  0.0000000000000000   F   F   F
  0.0006343304290044  0.2518713768427733  0.3352398790926879   T   T   T
  0.7510730976225258  0.7527062101147030  0.3276591931376655   T   T   T
  0.0000000000000000  0.0000000000000000  0.1106933893483628   F   F   F
  0.9984250346337588  0.7508292458888783  0.3335104692949866   T   T   T
  0.7500000000000000  0.2500000000000000  0.0000000000000000   F   F   F
  0.0000000000000000  0.5000000000000000  0.0000000000000000   F   F   F
  0.7504609054871214  0.0023275716432735  0.3328463907600613   T   T   T
  0.2500000000000000  0.0000000000000000  0.1106933893483628   F   F   F
  0.5000000000000000  0.0000000000000000  0.1106933893483628   F   F   F
  0.2500000000000000  0.2500000000000000  0.1106933893483628   F   F   F
  0.5018176322349565  0.7508427222949774  0.3335140293734677   T   T   T
  0.4984581583812307  0.2474746998023838  0.3276564894912545   T   T   T
  0.2488668292190571  0.7483405093871582  0.3352397334000952   T   T   T
  0.2500000000000000  0.7500000000000000  0.0000000000000000   F   F   F
  0.7500423849012303  0.5000415443197493  0.2215106899456056   T   T   T
  0.2500000000000000  0.7500000000000000  0.1106933893483628   F   F   F
  0.7500000000000000  0.5000000000000000  0.1106933893483628   F   F   F
  0.0000823813664023  0.5000415287700910  0.2219726177361562   T   T   T
  0.7499931319664946  0.7502384084724968  0.2215600352870730   T   T   T
  0.7500000000000000  0.0000000000000000  0.1106933893483628   F   F   F
  0.0000000000000000  0.2500000000000000  0.0000000000000000   F   F   F
  0.7500000000000000  0.2500000000000000  0.1106933893483628   F   F   F
  0.7500785329663263  0.0007467988904385  0.2216225272605116   T   T   T
  0.2500000000000000  0.5000000000000000  0.1106933893483628   F   F   F
  0.5000000000000000  0.2500000000000000  0.0000000000000000   F   F   F
  0.5000000000000000  0.2500000000000000  0.1106933893483628   F   F   F
  0.2482372345520424  0.9978760904606682  0.3328468807870653   T   T   T
  0.4997116706555566  0.9993448211735585  0.2216223617396252   T   T   T
  0.2500000000000000  0.2500000000000000  0.0000000000000000   F   F   F
  0.5000000000000000  0.0000000000000000  0.0000000000000000   F   F   F
  0.0000000000000000  0.0000000000000000  0.0000000000000000   F   F   F
  0.0012430058521248  0.0023056819835391  0.3328431570557390   T   T   T
  0.4990391168521967  0.9978975228684217  0.3328425723224612   T   T   T
  0.7496008249015701  0.5000998079357599  0.3322619717916798   T   T   T
  0.7500000000000000  0.5000000000000000  0.0000000000000000   F   F   F
  0.0000000000000000  0.2500000000000000  0.1106933893483628   F   F   F
  0.4999596575174597  0.5000994967901260  0.3322916432118500   T   T   T
  0.0000000000000000  0.7500000000000000  0.1106933893483628   F   F   F
  0.5000000000000000  0.7500000000000000  0.0000000000000000   F   F   F
  0.5000000000000000  0.7500000000000000  0.1106933893483628   F   F   F
  0.0000000000000000  0.7500000000000000  0.0000000000000000   F   F   F
  0.4994613574659840  0.7499052972322108  0.2216521698389871   T   T   T
  0.9955150298415727  0.5001053272877092  0.3350688264200587   T   T   T
  0.5000000000000000  0.5000000000000000  0.1106933893483628   F   F   F
  0.7500000000000000  0.0000000000000000  0.0000000000000000   F   F   F
  0.0001966089474144  0.7499032216966742  0.2216509793909211   T   T   T
  0.2540073275313090  0.5001053014708262  0.3350605587432327   T   T   T
  0.2495975276265540  0.2501786538127828  0.2216519464870768   T   T   T
  0.7500000000000000  0.7500000000000000  0.1106933893483628   F   F   F

  0.00000000E+00  0.00000000E+00  0.00000000E+00
  0.00000000E+00  0.00000000E+00  0.00000000E+00
  0.00000000E+00  0.00000000E+00  0.00000000E+00
  0.00000000E+00  0.00000000E+00  0.00000000E+00
  0.00000000E+00  0.00000000E+00  0.00000000E+00
  0.00000000E+00  0.00000000E+00  0.00000000E+00
  0.00000000E+00  0.00000000E+00  0.00000000E+00
  0.00000000E+00  0.00000000E+00  0.00000000E+00
  0.00000000E+00  0.00000000E+00  0.00000000E+00
  0.00000000E+00  0.00000000E+00  0.00000000E+00
  0.00000000E+00  0.00000000E+00  0.00000000E+00
  0.00000000E+00  0.00000000E+00  0.00000000E+00
  0.00000000E+00  0.00000000E+00  0.00000000E+00
  0.00000000E+00  0.00000000E+00  0.00000000E+00
  0.00000000E+00  0.00000000E+00  0.00000000E+00
  0.00000000E+00  0.00000000E+00  0.00000000E+00
  0.00000000E+00  0.00000000E+00  0.00000000E+00
  0.00000000E+00  0.00000000E+00  0.00000000E+00
  0.00000000E+00  0.00000000E+00  0.00000000E+00
  0.00000000E+00  0.00000000E+00  0.00000000E+00
  0.00000000E+00  0.00000000E+00  0.00000000E+00
  0.00000000E+00  0.00000000E+00  0.00000000E+00
  0.00000000E+00  0.00000000E+00  0.00000000E+00
  0.00000000E+00  0.00000000E+00  0.00000000E+00
  0.00000000E+00  0.00000000E+00  0.00000000E+00
  0.00000000E+00  0.00000000E+00  0.00000000E+00
  0.00000000E+00  0.00000000E+00  0.00000000E+00
  0.00000000E+00  0.00000000E+00  0.00000000E+00
  0.00000000E+00  0.00000000E+00  0.00000000E+00
  0.00000000E+00  0.00000000E+00  0.00000000E+00
  0.00000000E+00  0.00000000E+00  0.00000000E+00
  0.00000000E+00  0.00000000E+00  0.00000000E+00
  0.00000000E+00  0.00000000E+00  0.00000000E+00
  0.00000000E+00  0.00000000E+00  0.00000000E+00
  0.00000000E+00  0.00000000E+00  0.00000000E+00
  0.00000000E+00  0.00000000E+00  0.00000000E+00
  0.00000000E+00  0.00000000E+00  0.00000000E+00
  0.00000000E+00  0.00000000E+00  0.00000000E+00
  0.00000000E+00  0.00000000E+00  0.00000000E+00
  0.00000000E+00  0.00000000E+00  0.00000000E+00
  0.00000000E+00  0.00000000E+00  0.00000000E+00
  0.00000000E+00  0.00000000E+00  0.00000000E+00
  0.00000000E+00  0.00000000E+00  0.00000000E+00
  0.00000000E+00  0.00000000E+00  0.00000000E+00
  0.00000000E+00  0.00000000E+00  0.00000000E+00
  0.00000000E+00  0.00000000E+00  0.00000000E+00
  0.00000000E+00  0.00000000E+00  0.00000000E+00
  0.00000000E+00  0.00000000E+00  0.00000000E+00
  0.00000000E+00  0.00000000E+00  0.00000000E+00
  0.00000000E+00  0.00000000E+00  0.00000000E+00
  0.00000000E+00  0.00000000E+00  0.00000000E+00
  0.00000000E+00  0.00000000E+00  0.00000000E+00
  0.00000000E+00  0.00000000E+00  0.00000000E+00
  0.00000000E+00  0.00000000E+00  0.00000000E+00
  0.00000000E+00  0.00000000E+00  0.00000000E+00
  0.00000000E+00  0.00000000E+00  0.00000000E+00
  0.00000000E+00  0.00000000E+00  0.00000000E+00
  0.00000000E+00  0.00000000E+00  0.00000000E+00
  0.00000000E+00  0.00000000E+00  0.00000000E+00
  0.00000000E+00  0.00000000E+00  0.00000000E+00
  0.00000000E+00  0.00000000E+00  0.00000000E+00
  0.00000000E+00  0.00000000E+00  0.00000000E+00
  0.00000000E+00  0.00000000E+00  0.00000000E+00
  0.00000000E+00  0.00000000E+00  0.00000000E+00
  0.00000000E+00  0.00000000E+00  0.00000000E+00
  0.00000000E+00  0.00000000E+00  0.00000000E+00
  0.00000000E+00  0.00000000E+00  0.00000000E+00
  0.00000000E+00  0.00000000E+00  0.00000000E+00
  0.00000000E+00  0.00000000E+00  0.00000000E+00
  0.00000000E+00  0.00000000E+00  0.00000000E+00
  0.00000000E+00  0.00000000E+00  0.00000000E+00
  0.00000000E+00  0.00000000E+00  0.00000000E+00
  0.00000000E+00  0.00000000E+00  0.00000000E+00
  0.00000000E+00  0.00000000E+00  0.00000000E+00
  0.00000000E+00  0.00000000E+00  0.00000000E+00
  0.00000000E+00  0.00000000E+00  0.00000000E+00
  0.00000000E+00  0.00000000E+00  0.00000000E+00
  0.00000000E+00  0.00000000E+00  0.00000000E+00
  0.00000000E+00  0.00000000E+00  0.00000000E+00
  0.00000000E+00  0.00000000E+00  0.00000000E+00
  0.00000000E+00  0.00000000E+00  0.00000000E+00
  0.00000000E+00  0.00000000E+00  0.00000000E+00
  0.00000000E+00  0.00000000E+00  0.00000000E+00
  0.00000000E+00  0.00000000E+00  0.00000000E+00
  0.00000000E+00  0.00000000E+00  0.00000000E+00
  0.00000000E+00  0.00000000E+00  0.00000000E+00
  0.00000000E+00  0.00000000E+00  0.00000000E+00
  0.00000000E+00  0.00000000E+00  0.00000000E+00
  0.00000000E+00  0.00000000E+00  0.00000000E+00
  0.00000000E+00  0.00000000E+00  0.00000000E+00
  0.00000000E+00  0.00000000E+00  0.00000000E+00
  0.00000000E+00  0.00000000E+00  0.00000000E+00
  0.00000000E+00  0.00000000E+00  0.00000000E+00
  0.00000000E+00  0.00000000E+00  0.00000000E+00
  0.00000000E+00  0.00000000E+00  0.00000000E+00
  0.00000000E+00  0.00000000E+00  0.00000000E+00
  0.00000000E+00  0.00000000E+00  0.00000000E+00
  0.00000000E+00  0.00000000E+00  0.00000000E+00
  0.00000000E+00  0.00000000E+00  0.00000000E+00
  0.00000000E+00  0.00000000E+00  0.00000000E+00
  0.00000000E+00  0.00000000E+00  0.00000000E+00
  0.00000000E+00  0.00000000E+00  0.00000000E+00
  0.00000000E+00  0.00000000E+00  0.00000000E+00
  0.00000000E+00  0.00000000E+00  0.00000000E+00
  0.00000000E+00  0.00000000E+00  0.00000000E+00
  0.00000000E+00  0.00000000E+00  0.00000000E+00
  0.00000000E+00  0.00000000E+00  0.00000000E+00
  0.00000000E+00  0.00000000E+00  0.00000000E+00
  0.00000000E+00  0.00000000E+00  0.00000000E+00
  0.00000000E+00  0.00000000E+00  0.00000000E+00
  0.00000000E+00  0.00000000E+00  0.00000000E+00
  0.00000000E+00  0.00000000E+00  0.00000000E+00
  0.00000000E+00  0.00000000E+00  0.00000000E+00
  0.00000000E+00  0.00000000E+00  0.00000000E+00
  0.00000000E+00  0.00000000E+00  0.00000000E+00
  0.00000000E+00  0.00000000E+00  0.00000000E+00
  0.00000000E+00  0.00000000E+00  0.00000000E+00
  0.00000000E+00  0.00000000E+00  0.00000000E+00
  0.00000000E+00  0.00000000E+00  0.00000000E+00
  0.00000000E+00  0.00000000E+00  0.00000000E+00
  0.00000000E+00  0.00000000E+00  0.00000000E+00
  0.00000000E+00  0.00000000E+00  0.00000000E+00
  0.00000000E+00  0.00000000E+00  0.00000000E+00
  0.00000000E+00  0.00000000E+00  0.00000000E+00
  0.00000000E+00  0.00000000E+00  0.00000000E+00
  0.00000000E+00  0.00000000E+00  0.00000000E+00
  0.00000000E+00  0.00000000E+00  0.00000000E+00
  0.00000000E+00  0.00000000E+00  0.00000000E+00
  0.00000000E+00  0.00000000E+00  0.00000000E+00
  0.00000000E+00  0.00000000E+00  0.00000000E+00
  0.00000000E+00  0.00000000E+00  0.00000000E+00
  0.00000000E+00  0.00000000E+00  0.00000000E+00
  0.00000000E+00  0.00000000E+00  0.00000000E+00
  0.00000000E+00  0.00000000E+00  0.00000000E+00
  0.00000000E+00  0.00000000E+00  0.00000000E+00
  0.00000000E+00  0.00000000E+00  0.00000000E+00
  0.00000000E+00  0.00000000E+00  0.00000000E+00
  0.00000000E+00  0.00000000E+00  0.00000000E+00
  0.00000000E+00  0.00000000E+00  0.00000000E+00
  0.00000000E+00  0.00000000E+00  0.00000000E+00
  0.00000000E+00  0.00000000E+00  0.00000000E+00
  0.00000000E+00  0.00000000E+00  0.00000000E+00
  0.00000000E+00  0.00000000E+00  0.00000000E+00
  0.00000000E+00  0.00000000E+00  0.00000000E+00
  0.00000000E+00  0.00000000E+00  0.00000000E+00
  0.00000000E+00  0.00000000E+00  0.00000000E+00
  0.00000000E+00  0.00000000E+00  0.00000000E+00
  0.00000000E+00  0.00000000E+00  0.00000000E+00
  0.00000000E+00  0.00000000E+00  0.00000000E+00
  0.00000000E+00  0.00000000E+00  0.00000000E+00
  0.00000000E+00  0.00000000E+00  0.00000000E+00
  0.00000000E+00  0.00000000E+00  0.00000000E+00
  0.00000000E+00  0.00000000E+00  0.00000000E+00
  0.00000000E+00  0.00000000E+00  0.00000000E+00
  0.00000000E+00  0.00000000E+00  0.00000000E+00
  0.00000000E+00  0.00000000E+00  0.00000000E+00
  0.00000000E+00  0.00000000E+00  0.00000000E+00
  0.00000000E+00  0.00000000E+00  0.00000000E+00
  0.00000000E+00  0.00000000E+00  0.00000000E+00
  0.00000000E+00  0.00000000E+00  0.00000000E+00
  0.00000000E+00  0.00000000E+00  0.00000000E+00
  0.00000000E+00  0.00000000E+00  0.00000000E+00
  0.00000000E+00  0.00000000E+00  0.00000000E+00
  0.00000000E+00  0.00000000E+00  0.00000000E+00
  0.00000000E+00  0.00000000E+00  0.00000000E+00
  0.00000000E+00  0.00000000E+00  0.00000000E+00
  0.00000000E+00  0.00000000E+00  0.00000000E+00
  0.00000000E+00  0.00000000E+00  0.00000000E+00
  0.00000000E+00  0.00000000E+00  0.00000000E+00
  0.00000000E+00  0.00000000E+00  0.00000000E+00
  0.00000000E+00  0.00000000E+00  0.00000000E+00
  0.00000000E+00  0.00000000E+00  0.00000000E+00
  0.00000000E+00  0.00000000E+00  0.00000000E+00
  0.00000000E+00  0.00000000E+00  0.00000000E+00
  0.00000000E+00  0.00000000E+00  0.00000000E+00
  0.00000000E+00  0.00000000E+00  0.00000000E+00
  0.00000000E+00  0.00000000E+00  0.00000000E+00
  0.00000000E+00  0.00000000E+00  0.00000000E+00
  0.00000000E+00  0.00000000E+00  0.00000000E+00
  0.00000000E+00  0.00000000E+00  0.00000000E+00
  0.00000000E+00  0.00000000E+00  0.00000000E+00
  0.00000000E+00  0.00000000E+00  0.00000000E+00
  0.00000000E+00  0.00000000E+00  0.00000000E+00
  0.00000000E+00  0.00000000E+00  0.00000000E+00
  0.00000000E+00  0.00000000E+00  0.00000000E+00
  0.00000000E+00  0.00000000E+00  0.00000000E+00
  0.00000000E+00  0.00000000E+00  0.00000000E+00
  0.00000000E+00  0.00000000E+00  0.00000000E+00
  0.00000000E+00  0.00000000E+00  0.00000000E+00
  0.00000000E+00  0.00000000E+00  0.00000000E+00
  0.00000000E+00  0.00000000E+00  0.00000000E+00
  0.00000000E+00  0.00000000E+00  0.00000000E+00
