# Supplementary material for: Spontaneous dynamical disordering of borophenes in MgB2 and related metal borides
Source: Nat Commun. 2021 Nov 1;12:6268. doi: 10.1038/s41467-021-26512-4 (PMC8560812; doi:10.1038/s41467-021-26512-4)
Supplement: Supplementary file 3 — Source Data [file 41467_2021_26512_MOESM3_ESM.zip › SI_data/4x4_LM*/YB2.POSCAR]

 B  Y                                   
   1.0000000000000000     
    13.2055480000000003    0.0000000000000000    0.0000000000000000
    -6.6027719999999999   11.4363399999999995    0.0000000000000000
     0.0000000000000000    0.0000000000000000   29.1183422874168016
   B    Y 
   128    64
Selective dynamics
Direct
  0.5833332500000026  0.4166667499999974  0.0661780461600188   F   F   F
  0.5833332500000026  0.9166667499999974  0.0661780461600188   F   F   F
  0.5833332500000026  0.9166667499999974  0.1985341384800705   F   F   F
  0.8333332500000026  0.6666667499999974  0.0661780461600188   F   F   F
  0.9166667499999974  0.5833332500000026  0.0661780461600188   F   F   F
  0.8333332500000026  0.6666667499999974  0.1985341384800705   F   F   F
  0.9166667499999974  0.5833332500000026  0.1985341384800705   F   F   F
  0.8339145158930847  0.6651575210791592  0.3319438728525981   T   T   T
  0.9167652064026228  0.5829052090159834  0.3330065832446820   T   T   T
  0.9170760800770026  0.3339949286654829  0.3323528641989597   T   T   T
  0.9166667499999974  0.8333332500000026  0.0661780461600188   F   F   F
  0.8333332500000026  0.9166667499999974  0.1985341384800705   F   F   F
  0.9166667499999974  0.8333332500000026  0.1985341384800705   F   F   F
  0.8344023873893960  0.9150435984170855  0.3302709500360663   T   T   T
  0.8333332500000026  0.9166667499999974  0.0661780461600188   F   F   F
  0.9165284722738889  0.8321533174536810  0.3310249898484940   T   T   T
  0.9166667499999974  0.3333332500000026  0.1985341384800705   F   F   F
  0.6666667499999974  0.8333332500000026  0.1985341384800705   F   F   F
  0.5814240167465456  0.9188948674443580  0.3304073534367191   T   T   T
  0.6666667499999974  0.0833332500000026  0.1985341384800705   F   F   F
  0.6640140588882844  0.8314506823830072  0.3303200316285384   T   T   T
  0.6657015905570844  0.0841100546301874  0.3306896345489392   T   T   T
  0.6666667499999974  0.5833332500000026  0.1985341384800705   F   F   F
  0.5833332500000026  0.1666667499999974  0.1985341384800705   F   F   F
  0.5784236432157925  0.6632191388523552  0.3315084852614874   T   T   T
  0.9166667499999974  0.0833332500000026  0.0661780461600188   F   F   F
  0.6666667499999974  0.3333332500000026  0.0661780461600188   F   F   F
  0.5833332500000026  0.4166667499999974  0.1985341384800705   F   F   F
  0.6666667499999974  0.3333332500000026  0.1985341384800705   F   F   F
  0.8338748222961456  0.4171299282204757  0.3330066351148560   T   T   T
  0.5826352079627881  0.4201689369605504  0.3322314006305405   T   T   T
  0.8673898811134961  0.6776115138927921  0.4690718978611201   T   T   T
  0.9127803502597516  0.0752849981504795  0.4602461625417149   T   T   T
  0.1750925567681776  0.5993642061207467  0.4620739985689397   T   T   T
  0.5702630415966823  0.6964116902298443  0.4705554223107598   T   T   T
  0.0918179080134891  0.6747893029428127  0.4616416113903199   T   T   T
  0.3331793711361470  0.6762535739628248  0.4627097362307424   T   T   T
  0.3375474252674167  0.9248006728131202  0.4602387287954102   T   T   T
  0.9193055232960106  0.5843468619453205  0.4637495041369206   T   T   T
  0.1799726622864171  0.8439187257640981  0.4628701040199275   T   T   T
  0.4234868819382385  0.6126950949438950  0.4643097502014513   T   T   T
  0.1415531928546372  0.9462814084543751  0.4693662685996642   T   T   T
  0.4203278142145663  0.8463553623746591  0.4608546240938765   T   T   T
  0.8516254194715529  0.7918863482341152  0.4694587655608586   T   T   T
  0.7126037674203971  0.7668841636232742  0.4813033959404578   T   T   T
  0.6617059180299876  0.8531169291624536  0.4640976363519300   T   T   T
  0.9170489105135857  0.3252647874236558  0.4616427554810087   T   T   T
  0.0757523050572502  0.4006855632380493  0.4620723463009710   T   T   T
  0.4143400519478817  0.0951429760383533  0.4646623349936689   T   T   T
  0.3739109583924645  0.3036809028333991  0.4705441927841960   T   T   T
  0.1579511289040170  0.0789266981192611  0.4630907031913054   T   T   T
  0.1569503079389634  0.3237980967064047  0.4627105579069806   T   T   T
  0.3108249496659639  0.3873569643547654  0.4643083323476134   T   T   T
  0.3086545708555022  0.1469694364883409  0.4640924809988718   T   T   T
  0.5790376301035494  0.9211452899890489  0.4630921199157854   T   T   T
  0.4458100147592461  0.2331996354483934  0.4812915908152462   T   T   T
  0.5598016344766705  0.2081692062888507  0.4694417553794992   T   T   T
  0.8360751528839927  0.1561464127139516  0.4628716764019956   T   T   T
  0.8349996061128593  0.4157098493759293  0.4637473011338926   T   T   T
  0.6897973440518754  0.3224230422755170  0.4690694514863836   T   T   T
  0.6952789280744867  0.0537978194419821  0.4693598802207433   T   T   T
  0.0740174810135770  0.1537193383130031  0.4608575530271466   T   T   T
  0.6687872366522996  0.3348847409073485  0.3319406421337447   T   T   T
  0.6666667499999974  0.8333332500000026  0.0661780461600188   F   F   F
  0.6666667499999974  0.5833332500000026  0.0661780461600188   F   F   F
  0.1625463875213953  0.0811374860023122  0.3304105734875620   T   T   T
  0.3333332500000026  0.6666667499999974  0.0661780461600188   F   F   F
  0.4166667499999974  0.5833332500000026  0.0661780461600188   F   F   F
  0.1666667499999974  0.0833332500000026  0.0661780461600188   F   F   F
  0.0833332500000026  0.1666667499999974  0.1985341384800705   F   F   F
  0.3333332500000026  0.6666667499999974  0.1985341384800705   F   F   F
  0.1666667499999974  0.8333332500000026  0.0661780461600188   F   F   F
  0.1655551414584764  0.3342107427751060  0.3318789853850106   T   T   T
  0.3333332500000026  0.1666667499999974  0.1985341384800705   F   F   F
  0.8331955276131069  0.1673893235588935  0.3308656747127756   T   T   T
  0.9177170481632331  0.0810505989173151  0.3307474173342442   T   T   T
  0.8333332500000026  0.4166667499999974  0.0661780461600188   F   F   F
  0.9166667499999974  0.3333332500000026  0.0661780461600188   F   F   F
  0.8333332500000026  0.4166667499999974  0.1985341384800705   F   F   F
  0.9166667499999974  0.0833332500000026  0.1985341384800705   F   F   F
  0.4166667499999974  0.5833332500000026  0.1985341384800705   F   F   F
  0.0833332500000026  0.9166667499999974  0.0661780461600188   F   F   F
  0.4166667499999974  0.0833332500000026  0.1985341384800705   F   F   F
  0.0833332500000026  0.6666667499999974  0.1985341384800705   F   F   F
  0.0833332500000026  0.9166667499999974  0.1985341384800705   F   F   F
  0.1666667499999974  0.3333332500000026  0.0661780461600188   F   F   F
  0.4166667499999974  0.0833332500000026  0.0661780461600188   F   F   F
  0.3333332500000026  0.1666667499999974  0.0661780461600188   F   F   F
  0.0833332500000026  0.4166667499999974  0.1985341384800705   F   F   F
  0.1666667499999974  0.3333332500000026  0.1985341384800705   F   F   F
  0.1658219036901940  0.8326411630646859  0.3308663538803813   T   T   T
  0.0816019080056449  0.9159258655439331  0.3306945954665039   T   T   T
  0.1666667499999974  0.8333332500000026  0.1985341384800705   F   F   F
  0.0833407648589315  0.4170160464255659  0.3321509875009667   T   T   T
  0.0833332500000026  0.1666667499999974  0.0661780461600188   F   F   F
  0.5833332500000026  0.6666667499999974  0.0661780461600188   F   F   F
  0.8192197405012109  0.9049289854151183  0.4646710496473219   T   T   T
  0.4166667499999974  0.3333332500000026  0.1985341384800705   F   F   F
  0.3333332500000026  0.4166667499999974  0.0661780461600188   F   F   F
  0.0803040570419640  0.1626014263760212  0.3311623239444046   T   T   T
  0.4166667499999974  0.3333332500000026  0.0661780461600188   F   F   F
  0.4152192478917982  0.3368124510077379  0.3315083035129334   T   T   T
  0.3333332500000026  0.4166667499999974  0.1985341384800705   F   F   F
  0.4193813171893623  0.0849976271513242  0.3302651818738838   T   T   T
  0.1666667499999974  0.0833332500000026  0.1985341384800705   F   F   F
  0.3331727344127557  0.4181928393855330  0.3328582799230588   T   T   T
  0.0833332500000026  0.4166667499999974  0.0661780461600188   F   F   F
  0.1666667499999974  0.5833332500000026  0.0661780461600188   F   F   F
  0.1666667499999974  0.5833332500000026  0.1985341384800705   F   F   F
  0.0833332500000026  0.6666667499999974  0.0661780461600188   F   F   F
  0.1663471946330262  0.5830166527241474  0.3321521310525526   T   T   T
  0.8333332500000026  0.1666667499999974  0.1985341384800705   F   F   F
  0.0831113273615500  0.6660421246477810  0.3323532914702980   T   T   T
  0.3325870919553253  0.1685865822582500  0.3303192583301353   T   T   T
  0.5833332500000026  0.6666667499999974  0.1985341384800705   F   F   F
  0.6624852273200332  0.5798709502065975  0.3322324626050630   T   T   T
  0.6666667499999974  0.0833332500000026  0.0661780461600188   F   F   F
  0.5844080782619727  0.1678939611966825  0.3310179492345213   T   T   T
  0.4149985996715557  0.5818408115079308  0.3328579042065698   T   T   T
  0.3313560271483880  0.6658165300520338  0.3318802727719827   T   T   T
  0.4166667499999974  0.8333332500000026  0.0661780461600188   F   F   F
  0.3333332500000026  0.9166667499999974  0.0661780461600188   F   F   F
  0.4166667499999974  0.8333332500000026  0.1985341384800705   F   F   F
  0.3366862575416931  0.9189861722536321  0.3307452522199767   T   T   T
  0.4177185436358428  0.8374333731580421  0.3311610146417650   T   T   T
  0.5833332500000026  0.1666667499999974  0.0661780461600188   F   F   F
  0.8333332500000026  0.1666667499999974  0.0661780461600188   F   F   F
  0.3333332500000026  0.9166667499999974  0.1985341384800705   F   F   F
  0.7500000000000000  0.5000000000000000  0.1323560923200446   F   F   F
  0.7500000000000000  0.0000000000000000  0.1323560923200446   F   F   F
  0.0000000000000000  0.2500000000000000  0.0000000000000000   F   F   F
  0.7500000000000000  0.2500000000000000  0.1323560923200446   F   F   F
  0.7498146911426886  0.0000505397676349  0.2644676255927081   T   T   T
  0.2500000000000000  0.5000000000000000  0.1323560923200446   F   F   F
  0.5000000000000000  0.2500000000000000  0.0000000000000000   F   F   F
  0.5000000000000000  0.2500000000000000  0.1323560923200446   F   F   F
  0.2543197151036125  0.0035899825055523  0.3916670209949018   T   T   T
  0.5001313341752223  0.0007173156498368  0.2640100655425144   T   T   T
  0.2500000000000000  0.2500000000000000  0.0000000000000000   F   F   F
  0.5000000000000000  0.0000000000000000  0.0000000000000000   F   F   F
  0.0000000000000000  0.0000000000000000  0.0000000000000000   F   F   F
  0.9935532217780505  0.9874509760385806  0.4016630293058299   T   T   T
  0.5061187525892024  0.0125940359514516  0.4016446091355448   T   T   T
  0.7515523988903752  0.5000277015141350  0.3981680624897237   T   T   T
  0.7500000000000000  0.5000000000000000  0.0000000000000000   F   F   F
  0.0000000000000000  0.2500000000000000  0.1323560923200446   F   F   F
  0.4921256915861960  0.5000201565902458  0.4046487383627237   T   T   T
  0.0000000000000000  0.7500000000000000  0.1323560923200446   F   F   F
  0.5000000000000000  0.7500000000000000  0.0000000000000000   F   F   F
  0.5000000000000000  0.7500000000000000  0.1323560923200446   F   F   F
  0.0000000000000000  0.7500000000000000  0.0000000000000000   F   F   F
  0.4986180024721705  0.7491723587288774  0.2649286048827193   T   T   T
  0.0019274863433552  0.5000279967455938  0.4032769127153770   T   T   T
  0.5000000000000000  0.5000000000000000  0.1323560923200446   F   F   F
  0.7500000000000000  0.0000000000000000  0.0000000000000000   F   F   F
  0.9996740742328996  0.7486436169938173  0.2649438017977914   T   T   T
  0.2498236637794022  0.5000223313088483  0.4045969655373725   T   T   T
  0.9998646204319641  0.5000141031184029  0.2655839636455539   T   T   T
  0.2494531837055334  0.2508410869249502  0.2649268007661476   T   T   T
  0.2500000000000000  0.7500000000000000  0.1323560923200446   F   F   F
  0.2500000000000000  0.7500000000000000  0.0000000000000000   F   F   F
  0.2500000000000000  0.5000000000000000  0.0000000000000000   F   F   F
  0.2418855507204611  0.2429194319124335  0.3958878507184167   T   T   T
  0.2492868623880042  0.5000087597481979  0.2656295880416550   T   T   T
  0.2497709612228078  0.9999676487464484  0.2644688976291789   T   T   T
  0.0000000000000000  0.5000000000000000  0.1323560923200446   F   F   F
  0.2497023837038270  0.7497965065687140  0.2652712969422453   T   T   T
  0.4999566083162108  0.2512636239041939  0.2646692922959417   T   T   T
  0.4989890606900786  0.5000086305134701  0.2647735698097051   T   T   T
  0.5000000000000000  0.5000000000000000  0.0000000000000000   F   F   F
  0.7501066270935084  0.2461316081761709  0.3985512813545498   T   T   T
  0.7500000000000000  0.7500000000000000  0.0000000000000000   F   F   F
  0.9994220640473586  0.9993019747540970  0.2640123101725180   T   T   T
  0.9999157702230121  0.2502261103336565  0.2652703919528818   T   T   T
  0.7510425576088124  0.2513777052655755  0.2649405831031117   T   T   T
  0.7500183800297933  0.5000144989879800  0.2652120527498241   T   T   T
  0.9966321339856492  0.2430442700170161  0.3978634371768734   T   T   T
  0.7439420070693217  0.7451406304875690  0.3917656082986412   T   T   T
  0.0000000000000000  0.0000000000000000  0.1323560923200446   F   F   F
  0.0039979305178832  0.7538976580344254  0.3985467544005701   T   T   T
  0.7500000000000000  0.2500000000000000  0.0000000000000000   F   F   F
  0.0000000000000000  0.5000000000000000  0.0000000000000000   F   F   F
  0.7507531500893023  0.9964601389795931  0.3916687787355073   T   T   T
  0.2500000000000000  0.0000000000000000  0.1323560923200446   F   F   F
  0.5000000000000000  0.0000000000000000  0.1323560923200446   F   F   F
  0.2500000000000000  0.2500000000000000  0.1323560923200446   F   F   F
  0.4989799691849299  0.7571282197816274  0.3958883171125507   T   T   T
  0.4988341205829556  0.2549048812357171  0.3917572841056796   T   T   T
  0.2536187970599499  0.7570067826214526  0.3978679161192318   T   T   T
  0.2500000000000000  0.0000000000000000  0.0000000000000000   F   F   F
  0.7486970223232134  0.7487542690586935  0.2646732666598268   T   T   T
  0.7500000000000000  0.7500000000000000  0.1323560923200446   F   F   F

  0.00000000E+00  0.00000000E+00  0.00000000E+00
  0.00000000E+00  0.00000000E+00  0.00000000E+00
  0.00000000E+00  0.00000000E+00  0.00000000E+00
  0.00000000E+00  0.00000000E+00  0.00000000E+00
  0.00000000E+00  0.00000000E+00  0.00000000E+00
  0.00000000E+00  0.00000000E+00  0.00000000E+00
  0.00000000E+00  0.00000000E+00  0.00000000E+00
  0.00000000E+00  0.00000000E+00  0.00000000E+00
  0.00000000E+00  0.00000000E+00  0.00000000E+00
  0.00000000E+00  0.00000000E+00  0.00000000E+00
  0.00000000E+00  0.00000000E+00  0.00000000E+00
  0.00000000E+00  0.00000000E+00  0.00000000E+00
  0.00000000E+00  0.00000000E+00  0.00000000E+00
  0.00000000E+00  0.00000000E+00  0.00000000E+00
  0.00000000E+00  0.00000000E+00  0.00000000E+00
  0.00000000E+00  0.00000000E+00  0.00000000E+00
  0.00000000E+00  0.00000000E+00  0.00000000E+00
  0.00000000E+00  0.00000000E+00  0.00000000E+00
  0.00000000E+00  0.00000000E+00  0.00000000E+00
  0.00000000E+00  0.00000000E+00  0.00000000E+00
  0.00000000E+00  0.00000000E+00  0.00000000E+00
  0.00000000E+00  0.00000000E+00  0.00000000E+00
  0.00000000E+00  0.00000000E+00  0.00000000E+00
  0.00000000E+00  0.00000000E+00  0.00000000E+00
  0.00000000E+00  0.00000000E+00  0.00000000E+00
  0.00000000E+00  0.00000000E+00  0.00000000E+00
  0.00000000E+00  0.00000000E+00  0.00000000E+00
  0.00000000E+00  0.00000000E+00  0.00000000E+00
  0.00000000E+00  0.00000000E+00  0.00000000E+00
  0.00000000E+00  0.00000000E+00  0.00000000E+00
  0.00000000E+00  0.00000000E+00  0.00000000E+00
  0.00000000E+00  0.00000000E+00  0.00000000E+00
  0.00000000E+00  0.00000000E+00  0.00000000E+00
  0.00000000E+00  0.00000000E+00  0.00000000E+00
  0.00000000E+00  0.00000000E+00  0.00000000E+00
  0.00000000E+00  0.00000000E+00  0.00000000E+00
  0.00000000E+00  0.00000000E+00  0.00000000E+00
  0.00000000E+00  0.00000000E+00  0.00000000E+00
  0.00000000E+00  0.00000000E+00  0.00000000E+00
  0.00000000E+00  0.00000000E+00  0.00000000E+00
  0.00000000E+00  0.00000000E+00  0.00000000E+00
  0.00000000E+00  0.00000000E+00  0.00000000E+00
  0.00000000E+00  0.00000000E+00  0.00000000E+00
  0.00000000E+00  0.00000000E+00  0.00000000E+00
  0.00000000E+00  0.00000000E+00  0.00000000E+00
  0.00000000E+00  0.00000000E+00  0.00000000E+00
  0.00000000E+00  0.00000000E+00  0.00000000E+00
  0.00000000E+00  0.00000000E+00  0.00000000E+00
  0.00000000E+00  0.00000000E+00  0.00000000E+00
  0.00000000E+00  0.00000000E+00  0.00000000E+00
  0.00000000E+00  0.00000000E+00  0.00000000E+00
  0.00000000E+00  0.00000000E+00  0.00000000E+00
  0.00000000E+00  0.00000000E+00  0.00000000E+00
  0.00000000E+00  0.00000000E+00  0.00000000E+00
  0.00000000E+00  0.00000000E+00  0.00000000E+00
  0.00000000E+00  0.00000000E+00  0.00000000E+00
  0.00000000E+00  0.00000000E+00  0.00000000E+00
  0.00000000E+00  0.00000000E+00  0.00000000E+00
  0.00000000E+00  0.00000000E+00  0.00000000E+00
  0.00000000E+00  0.00000000E+00  0.00000000E+00
  0.00000000E+00  0.00000000E+00  0.00000000E+00
  0.00000000E+00  0.00000000E+00  0.00000000E+00
  0.00000000E+00  0.00000000E+00  0.00000000E+00
  0.00000000E+00  0.00000000E+00  0.00000000E+00
  0.00000000E+00  0.00000000E+00  0.00000000E+00
  0.00000000E+00  0.00000000E+00  0.00000000E+00
  0.00000000E+00  0.00000000E+00  0.00000000E+00
  0.00000000E+00  0.00000000E+00  0.00000000E+00
  0.00000000E+00  0.00000000E+00  0.00000000E+00
  0.00000000E+00  0.00000000E+00  0.00000000E+00
  0.00000000E+00  0.00000000E+00  0.00000000E+00
  0.00000000E+00  0.00000000E+00  0.00000000E+00
  0.00000000E+00  0.00000000E+00  0.00000000E+00
  0.00000000E+00  0.00000000E+00  0.00000000E+00
  0.00000000E+00  0.00000000E+00  0.00000000E+00
  0.00000000E+00  0.00000000E+00  0.00000000E+00
  0.00000000E+00  0.00000000E+00  0.00000000E+00
  0.00000000E+00  0.00000000E+00  0.00000000E+00
  0.00000000E+00  0.00000000E+00  0.00000000E+00
  0.00000000E+00  0.00000000E+00  0.00000000E+00
  0.00000000E+00  0.00000000E+00  0.00000000E+00
  0.00000000E+00  0.00000000E+00  0.00000000E+00
  0.00000000E+00  0.00000000E+00  0.00000000E+00
  0.00000000E+00  0.00000000E+00  0.00000000E+00
  0.00000000E+00  0.00000000E+00  0.00000000E+00
  0.00000000E+00  0.00000000E+00  0.00000000E+00
  0.00000000E+00  0.00000000E+00  0.00000000E+00
  0.00000000E+00  0.00000000E+00  0.00000000E+00
  0.00000000E+00  0.00000000E+00  0.00000000E+00
  0.00000000E+00  0.00000000E+00  0.00000000E+00
  0.00000000E+00  0.00000000E+00  0.00000000E+00
  0.00000000E+00  0.00000000E+00  0.00000000E+00
  0.00000000E+00  0.00000000E+00  0.00000000E+00
  0.00000000E+00  0.00000000E+00  0.00000000E+00
  0.00000000E+00  0.00000000E+00  0.00000000E+00
  0.00000000E+00  0.00000000E+00  0.00000000E+00
  0.00000000E+00  0.00000000E+00  0.00000000E+00
  0.00000000E+00  0.00000000E+00  0.00000000E+00
  0.00000000E+00  0.00000000E+00  0.00000000E+00
  0.00000000E+00  0.00000000E+00  0.00000000E+00
  0.00000000E+00  0.00000000E+00  0.00000000E+00
  0.00000000E+00  0.00000000E+00  0.00000000E+00
  0.00000000E+00  0.00000000E+00  0.00000000E+00
  0.00000000E+00  0.00000000E+00  0.00000000E+00
  0.00000000E+00  0.00000000E+00  0.00000000E+00
  0.00000000E+00  0.00000000E+00  0.00000000E+00
  0.00000000E+00  0.00000000E+00  0.00000000E+00
  0.00000000E+00  0.00000000E+00  0.00000000E+00
  0.00000000E+00  0.00000000E+00  0.00000000E+00
  0.00000000E+00  0.00000000E+00  0.00000000E+00
  0.00000000E+00  0.00000000E+00  0.00000000E+00
  0.00000000E+00  0.00000000E+00  0.00000000E+00
  0.00000000E+00  0.00000000E+00  0.00000000E+00
  0.00000000E+00  0.00000000E+00  0.00000000E+00
  0.00000000E+00  0.00000000E+00  0.00000000E+00
  0.00000000E+00  0.00000000E+00  0.00000000E+00
  0.00000000E+00  0.00000000E+00  0.00000000E+00
  0.00000000E+00  0.00000000E+00  0.00000000E+00
  0.00000000E+00  0.00000000E+00  0.00000000E+00
  0.00000000E+00  0.00000000E+00  0.00000000E+00
  0.00000000E+00  0.00000000E+00  0.00000000E+00
  0.00000000E+00  0.00000000E+00  0.00000000E+00
  0.00000000E+00  0.00000000E+00  0.00000000E+00
  0.00000000E+00  0.00000000E+00  0.00000000E+00
  0.00000000E+00  0.00000000E+00  0.00000000E+00
  0.00000000E+00  0.00000000E+00  0.00000000E+00
  0.00000000E+00  0.00000000E+00  0.00000000E+00
  0.00000000E+00  0.00000000E+00  0.00000000E+00
  0.00000000E+00  0.00000000E+00  0.00000000E+00
  0.00000000E+00  0.00000000E+00  0.00000000E+00
  0.00000000E+00  0.00000000E+00  0.00000000E+00
  0.00000000E+00  0.00000000E+00  0.00000000E+00
  0.00000000E+00  0.00000000E+00  0.00000000E+00
  0.00000000E+00  0.00000000E+00  0.00000000E+00
  0.00000000E+00  0.00000000E+00  0.00000000E+00
  0.00000000E+00  0.00000000E+00  0.00000000E+00
  0.00000000E+00  0.00000000E+00  0.00000000E+00
  0.00000000E+00  0.00000000E+00  0.00000000E+00
  0.00000000E+00  0.00000000E+00  0.00000000E+00
  0.00000000E+00  0.00000000E+00  0.00000000E+00
  0.00000000E+00  0.00000000E+00  0.00000000E+00
  0.00000000E+00  0.00000000E+00  0.00000000E+00
  0.00000000E+00  0.00000000E+00  0.00000000E+00
  0.00000000E+00  0.00000000E+00  0.00000000E+00
  0.00000000E+00  0.00000000E+00  0.00000000E+00
  0.00000000E+00  0.00000000E+00  0.00000000E+00
  0.00000000E+00  0.00000000E+00  0.00000000E+00
  0.00000000E+00  0.00000000E+00  0.00000000E+00
  0.00000000E+00  0.00000000E+00  0.00000000E+00
  0.00000000E+00  0.00000000E+00  0.00000000E+00
  0.00000000E+00  0.00000000E+00  0.00000000E+00
  0.00000000E+00  0.00000000E+00  0.00000000E+00
  0.00000000E+00  0.00000000E+00  0.00000000E+00
  0.00000000E+00  0.00000000E+00  0.00000000E+00
  0.00000000E+00  0.00000000E+00  0.00000000E+00
  0.00000000E+00  0.00000000E+00  0.00000000E+00
  0.00000000E+00  0.00000000E+00  0.00000000E+00
  0.00000000E+00  0.00000000E+00  0.00000000E+00
  0.00000000E+00  0.00000000E+00  0.00000000E+00
  0.00000000E+00  0.00000000E+00  0.00000000E+00
  0.00000000E+00  0.00000000E+00  0.00000000E+00
  0.00000000E+00  0.00000000E+00  0.00000000E+00
  0.00000000E+00  0.00000000E+00  0.00000000E+00
  0.00000000E+00  0.00000000E+00  0.00000000E+00
  0.00000000E+00  0.00000000E+00  0.00000000E+00
  0.00000000E+00  0.00000000E+00  0.00000000E+00
  0.00000000E+00  0.00000000E+00  0.00000000E+00
  0.00000000E+00  0.00000000E+00  0.00000000E+00
  0.00000000E+00  0.00000000E+00  0.00000000E+00
  0.00000000E+00  0.00000000E+00  0.00000000E+00
  0.00000000E+00  0.00000000E+00  0.00000000E+00
  0.00000000E+00  0.00000000E+00  0.00000000E+00
  0.00000000E+00  0.00000000E+00  0.00000000E+00
  0.00000000E+00  0.00000000E+00  0.00000000E+00
  0.00000000E+00  0.00000000E+00  0.00000000E+00
  0.00000000E+00  0.00000000E+00  0.00000000E+00
  0.00000000E+00  0.00000000E+00  0.00000000E+00
  0.00000000E+00  0.00000000E+00  0.00000000E+00
  0.00000000E+00  0.00000000E+00  0.00000000E+00
  0.00000000E+00  0.00000000E+00  0.00000000E+00
  0.00000000E+00  0.00000000E+00  0.00000000E+00
  0.00000000E+00  0.00000000E+00  0.00000000E+00
  0.00000000E+00  0.00000000E+00  0.00000000E+00
  0.00000000E+00  0.00000000E+00  0.00000000E+00
  0.00000000E+00  0.00000000E+00  0.00000000E+00
  0.00000000E+00  0.00000000E+00  0.00000000E+00
  0.00000000E+00  0.00000000E+00  0.00000000E+00
  0.00000000E+00  0.00000000E+00  0.00000000E+00
  0.00000000E+00  0.00000000E+00  0.00000000E+00
  0.00000000E+00  0.00000000E+00  0.00000000E+00
  0.00000000E+00  0.00000000E+00  0.00000000E+00
  0.00000000E+00  0.00000000E+00  0.00000000E+00
