# Supplementary material for: Spontaneous dynamical disordering of borophenes in MgB2 and related metal borides
Source: Nat Commun. 2021 Nov 1;12:6268. doi: 10.1038/s41467-021-26512-4 (PMC8560812; doi:10.1038/s41467-021-26512-4)
Supplement: Supplementary file 3 — Source Data [file 41467_2021_26512_MOESM3_ESM.zip › SI_data/4x4_LM*/FeB2.POSCAR]

 B Fe                                   
   1.0000000000000000     
    12.0767919999999993    0.0000000000000000    0.0000000000000000
    -6.0383959999999997   10.4588079999999994    0.0000000000000000
     0.0000000000000000    0.0000000000000000   29.1183422874168016
   B    Fe
   128    64
Selective dynamics
Direct
  0.0833332500000026  0.6666667499999974  0.0474550881489293   F   F   F
  0.5856839146882521  0.6643297533041189  0.2462331895766978   T   T   T
  0.6666667499999974  0.5833332500000026  0.1423652644467808   F   F   F
  0.5833332500000026  0.6666667499999974  0.1423652644467808   F   F   F
  0.6666667499999974  0.5833332500000026  0.0474550881489293   F   F   F
  0.5833332500000026  0.6666667499999974  0.0474550881489293   F   F   F
  0.6705227455198661  0.3340024975286857  0.2398935918083973   T   T   T
  0.5898745525102783  0.4184802833979327  0.2443324734977758   T   T   T
  0.6666667499999974  0.3333332500000026  0.1423652644467808   F   F   F
  0.5833332500000026  0.4166667499999974  0.1423652644467808   F   F   F
  0.6666667499999974  0.3333332500000026  0.0474550881489293   F   F   F
  0.5833332500000026  0.4166667499999974  0.0474550881489293   F   F   F
  0.5862600882672572  0.1657678969463430  0.2384937220734719   T   T   T
  0.4232189172986974  0.5838370952584337  0.2529342971843717   T   T   T
  0.6708752316672838  0.5814090814866756  0.2437664937272836   T   T   T
  0.5833332500000026  0.9166667499999974  0.0474550881489293   F   F   F
  0.6666667499999974  0.0833332500000026  0.1423652644467808   F   F   F
  0.5833332500000026  0.1666667499999974  0.1423652644467808   F   F   F
  0.6666667499999974  0.0833332500000026  0.0474550881489293   F   F   F
  0.5833332500000026  0.1666667499999974  0.0474550881489293   F   F   F
  0.3333332500000026  0.1666667499999974  0.1423652644467808   F   F   F
  0.4158463875920159  0.8284838994435182  0.2364483932438841   T   T   T
  0.3358993303034608  0.9163120341401110  0.2389116790289068   T   T   T
  0.4166667499999974  0.8333332500000026  0.1423652644467808   F   F   F
  0.3333332500000026  0.9166667499999974  0.1423652644467808   F   F   F
  0.4166667499999974  0.8333332500000026  0.0474550881489293   F   F   F
  0.3333332500000026  0.9166667499999974  0.0474550881489293   F   F   F
  0.4166667499999974  0.0833332500000026  0.1423652644467808   F   F   F
  0.4190407198503591  0.0828828532200044  0.2399166810653457   T   T   T
  0.6680861993165107  0.0810007132585925  0.2371317222999963   T   T   T
  0.5833332500000026  0.9166667499999974  0.1423652644467808   F   F   F
  0.8644519609946749  0.9398163543629917  0.3347976071460703   T   T   T
  0.8333332500000026  0.6666667499999974  0.0474550881489293   F   F   F
  0.9166667499999974  0.0833332500000026  0.1423652644467808   F   F   F
  0.8341860819069534  0.1649551975496834  0.2377364541184678   T   T   T
  0.9196624762678643  0.0835814146808335  0.2388142924966500   T   T   T
  0.8333332500000026  0.4166667499999974  0.0474550881489293   F   F   F
  0.9166667499999974  0.3333332500000026  0.0474550881489293   F   F   F
  0.8333332500000026  0.4166667499999974  0.1423652644467808   F   F   F
  0.8333332500000026  0.6666667499999974  0.1423652644467808   F   F   F
  0.4166667499999974  0.5833332500000026  0.1423652644467808   F   F   F
  0.0833332500000026  0.9166667499999974  0.0474550881489293   F   F   F
  0.9195676253987700  0.5827384267557931  0.2389000348395375   T   T   T
  0.8363445539761531  0.6659987809375667  0.2391819811995948   T   T   T
  0.9166667499999974  0.5833332500000026  0.1423652644467808   F   F   F
  0.3453810737057723  0.6660536737823023  0.2543006030792258   T   T   T
  0.9166667499999974  0.5833332500000026  0.0474550881489293   F   F   F
  0.8333332500000026  0.1666667499999974  0.1423652644467808   F   F   F
  0.9166667499999974  0.3333332500000026  0.1423652644467808   F   F   F
  0.9166667499999974  0.0833332500000026  0.0474550881489293   F   F   F
  0.8333332500000026  0.9166667499999974  0.0474550881489293   F   F   F
  0.9166667499999974  0.8333332500000026  0.0474550881489293   F   F   F
  0.8333332500000026  0.9166667499999974  0.1423652644467808   F   F   F
  0.9166667499999974  0.8333332500000026  0.1423652644467808   F   F   F
  0.8360806827466423  0.9169299484548656  0.2400625416029461   T   T   T
  0.9204558024862171  0.8342992678509606  0.2384432013412181   T   T   T
  0.8333332500000026  0.1666667499999974  0.0474550881489293   F   F   F
  0.9220949972861527  0.3345611742015893  0.2387380521998820   T   T   T
  0.8368807916492460  0.4170966379850113  0.2393286014224321   T   T   T
  0.6666667499999974  0.8333332500000026  0.1423652644467808   F   F   F
  0.5820685224467507  0.9097142069454913  0.2360623457149641   T   T   T
  0.6665153746600927  0.8289481895443478  0.2396677918868453   T   T   T
  0.0833332500000026  0.6666667499999974  0.1423652644467808   F   F   F
  0.6841934640991030  0.0776801178680584  0.3355201694208821   T   T   T
  0.6666667499999974  0.8333332500000026  0.0474550881489293   F   F   F
  0.6008236536462361  0.9116955833400863  0.3305307387698255   T   T   T
  0.0833332500000026  0.1666667499999974  0.0474550881489293   F   F   F
  0.1666667499999974  0.3333332500000026  0.0474550881489293   F   F   F
  0.1666667499999974  0.8333332500000026  0.1423652644467808   F   F   F
  0.3333332500000026  0.6666667499999974  0.1423652644467808   F   F   F
  0.1666667499999974  0.8333332500000026  0.0474550881489293   F   F   F
  0.1795757606520533  0.3342583831966440  0.2541564676219901   T   T   T
  0.0833332500000026  0.9166667499999974  0.1423652644467808   F   F   F
  0.0923336570611647  0.4172729838194866  0.2421583095368166   T   T   T
  0.0868407235872404  0.9187998311465753  0.2371607625911835   T   T   T
  0.1690797452504222  0.8352262036017679  0.2376897384697630   T   T   T
  0.1666667499999974  0.3333332500000026  0.1423652644467808   F   F   F
  0.0833332500000026  0.4166667499999974  0.1423652644467808   F   F   F
  0.4166667499999974  0.0833332500000026  0.0474550881489293   F   F   F
  0.1750126273634897  0.5826228424788936  0.2419634897999103   T   T   T
  0.0876000476545234  0.1715806539115904  0.2363457634327799   T   T   T
  0.1666667499999974  0.0833332500000026  0.1423652644467808   F   F   F
  0.3333332500000026  0.4166667499999974  0.0474550881489293   F   F   F
  0.4166667499999974  0.3333332500000026  0.0474550881489293   F   F   F
  0.4215302659186977  0.3357039228276609  0.2462354453319056   T   T   T
  0.3333332500000026  0.4166667499999974  0.1423652644467808   F   F   F
  0.8535237057795994  0.6843887041978169  0.3339355265505193   T   T   T
  0.3397007036839903  0.4163351175287719  0.2528081587730724   T   T   T
  0.0873791161876867  0.6656616378319734  0.2381826561710013   T   T   T
  0.4166667499999974  0.3333332500000026  0.1423652644467808   F   F   F
  0.0833332500000026  0.4166667499999974  0.0474550881489293   F   F   F
  0.3375287108799234  0.1710910876960601  0.2394339132774611   T   T   T
  0.1666667499999974  0.5833332500000026  0.0474550881489293   F   F   F
  0.1666667499999974  0.5833332500000026  0.1423652644467808   F   F   F
  0.3526033168990121  0.1547591323889991  0.3335561290519073   T   T   T
  0.4232309176187048  0.0593359961973724  0.3344171541596377   T   T   T
  0.1039574960059504  0.1643738224107354  0.3323885881682628   T   T   T
  0.3333332500000026  0.1666667499999974  0.0474550881489293   F   F   F
  0.5092594616202055  0.2142903061371124  0.3528364367067497   T   T   T
  0.0815448569619614  0.4167769569640645  0.3321743287930505   T   T   T
  0.5923822563131115  0.1468278865904091  0.3351269671506492   T   T   T
  0.8467572268150034  0.1693581468035389  0.3352801379371708   T   T   T
  0.8281438335567135  0.4129770426843907  0.3368503138256686   T   T   T
  0.6676740500856634  0.3143924113718299  0.3341965154028448   T   T   T
  0.9437811277297772  0.1033977840662187  0.3361102807934960   T   T   T
  0.1484445420442850  0.3218952336135367  0.3240143271081232   T   T   T
  0.9176114421725149  0.3359538762917821  0.3374910688979514   T   T   T
  0.0833332500000026  0.1666667499999974  0.1423652644467808   F   F   F
  0.4166667499999974  0.5833332500000026  0.0474550881489293   F   F   F
  0.3333332500000026  0.6666667499999974  0.0474550881489293   F   F   F
  0.4161867695606907  0.4227845788659746  0.3551477480021517   T   T   T
  0.1871898452177549  0.0880323752947061  0.3303631157205201   T   T   T
  0.1723536685342943  0.0902052723718599  0.2358888073569503   T   T   T
  0.1666667499999974  0.0833332500000026  0.0474550881489293   F   F   F
  0.1662194800159554  0.5849839028382448  0.3319804509508501   T   T   T
  0.6982751687945460  0.8443701761719064  0.3335366090344369   T   T   T
  0.4934578216284763  0.5766891357001760  0.3552313474621963   T   T   T
  0.9459293365261048  0.8520143898369303  0.3353611076563064   T   T   T
  0.4421377183000680  0.8371546358965838  0.3329565573975065   T   T   T
  0.4537052271444720  0.3134256214439178  0.3500004040380839   T   T   T
  0.1070029439421635  0.9221085727368502  0.3356539047782271   T   T   T
  0.1784692721133757  0.8308903942608514  0.3352431645272905   T   T   T
  0.7950885503020618  0.7847152728171967  0.3527627358457760   T   T   T
  0.3407964453878655  0.8952739343934321  0.3358637724686168   T   T   T
  0.3273556279507189  0.6806872264279452  0.3241998932938226   T   T   T
  0.0810081757661325  0.6647616210261410  0.3373840707351169   T   T   T
  0.6405063358001318  0.6853963291354941  0.3498937903447930   T   T   T
  0.9162049575686627  0.5850380357708196  0.3367142373977977   T   T   T
  0.0000000000000000  0.5000000000000000  0.0949101762978515   F   F   F
  0.5000000000000000  0.2500000000000000  0.0949101762978515   F   F   F
  0.9998890059461778  0.4996425373166273  0.1880331774683897   T   T   T
  0.5000000000000000  0.2500000000000000  0.0000000000000000   F   F   F
  0.7526631588973047  0.0013610786516299  0.1872775168409743   T   T   T
  0.5027086505255129  0.7071201869357751  0.3111217261381036   T   T   T
  0.7450221728104570  0.9957215023366647  0.2750369631534352   T   T   T
  0.0000000000000000  0.5000000000000000  0.0000000000000000   F   F   F
  0.7535994252583361  0.7523705057257758  0.1879304621261303   T   T   T
  0.7500000000000000  0.2500000000000000  0.0000000000000000   F   F   F
  0.0000000000000000  0.0000000000000000  0.0949101762978515   F   F   F
  0.2514499347200451  0.9986011831059300  0.1872929490654391   T   T   T
  0.7503877280207752  0.2488574232039659  0.1883673521317617   T   T   T
  0.2673280434655242  0.5001517812853580  0.2110422920864692   T   T   T
  0.5050830026954325  0.9946976394372565  0.2750855047022183   T   T   T
  0.2500000000000000  0.5000000000000000  0.0000000000000000   F   F   F
  0.2500000000000000  0.7500000000000000  0.0000000000000000   F   F   F
  0.2955319350968293  0.2924067584363592  0.3109298490310913   T   T   T
  0.2500000000000000  0.5000000000000000  0.0949101762978515   F   F   F
  0.2500000000000000  0.7500000000000000  0.0949101762978515   F   F   F
  0.2658184880612227  0.2701241925303078  0.2028198448885800   T   T   T
  0.2503107233508726  0.7502656652029651  0.2753874698955681   T   T   T
  0.2500000000000000  0.2500000000000000  0.0949101762978515   F   F   F
  0.5000000000000000  0.0000000000000000  0.0000000000000000   F   F   F
  0.5000000000000000  0.0000000000000000  0.0949101762978515   F   F   F
  0.2500000000000000  0.2500000000000000  0.0000000000000000   F   F   F
  0.4994664517789227  0.0021609994929635  0.1871566735054622   T   T   T
  0.2492879592077905  0.0047007406463610  0.2750071293717874   T   T   T
  0.7569209223215003  0.7501192032916875  0.2782280074700437   T   T   T
  0.2861226157510624  0.5008606054523893  0.3462266050645298   T   T   T
  0.0005982157175535  0.2490605020532127  0.2755529368394172   T   T   T
  0.0000000000000000  0.7500000000000000  0.0000000000000000   F   F   F
  0.7500000000000000  0.7500000000000000  0.0949101762978515   F   F   F
  0.2461560010057353  0.7533425031343786  0.1854598435812126   T   T   T
  0.5000000000000000  0.7500000000000000  0.0949101762978515   F   F   F
  0.5000000000000000  0.7500000000000000  0.0000000000000000   F   F   F
  0.0000000000000000  0.7500000000000000  0.0949101762978515   F   F   F
  0.5095835143957890  0.5001733292273878  0.2872854803169770   T   T   T
  0.0014497838052583  0.7510358276232654  0.1882498779781225   T   T   T
  0.5000000000000000  0.5000000000000000  0.0000000000000000   F   F   F
  0.5000000000000000  0.5000000000000000  0.0949101762978515   F   F   F
  0.0035444096668662  0.7492380405275033  0.2763454769582585   T   T   T
  0.2500000000000000  0.0000000000000000  0.0000000000000000   F   F   F
  0.5059552537634772  0.2490244355399742  0.2783016662245544   T   T   T
  0.2500000000000000  0.0000000000000000  0.0949101762978515   F   F   F
  0.0000000000000000  0.0000000000000000  0.0000000000000000   F   F   F
  0.4958225438358763  0.7301548815693319  0.2028789433446229   T   T   T
  0.5070819027054657  0.5000293115417437  0.1892317191530309   T   T   T
  0.0051784835242681  0.5008397015434075  0.2775349306257174   T   T   T
  0.5014356698088092  0.2474996780157724  0.1879962119388369   T   T   T
  0.7500000000000000  0.0000000000000000  0.0000000000000000   F   F   F
  0.0000000000000000  0.2500000000000000  0.0000000000000000   F   F   F
  0.7500000000000000  0.5000000000000000  0.0949101762978515   F   F   F
  0.0106337809779263  0.0055217190055564  0.2750347516564861   T   T   T
  0.7621676326656506  0.5021702571033404  0.2870894400290643   T   T   T
  0.7500000000000000  0.5000000000000000  0.0000000000000000   F   F   F
  0.0000000000000000  0.2500000000000000  0.0949101762978515   F   F   F
  0.7543163953204293  0.2500568491730815  0.2764590202124944   T   T   T
  0.7500000000000000  0.7500000000000000  0.0000000000000000   F   F   F
  0.9970678498005884  0.9978197454249426  0.1871466629849734   T   T   T
  0.7500000000000000  0.2500000000000000  0.0949101762978515   F   F   F
  0.9927444825964462  0.2467743929815595  0.1855424228034957   T   T   T
  0.7491708842892872  0.4991399643711109  0.1986729342094920   T   T   T
  0.7500000000000000  0.0000000000000000  0.0949101762978515   F   F   F

  0.00000000E+00  0.00000000E+00  0.00000000E+00
  0.00000000E+00  0.00000000E+00  0.00000000E+00
  0.00000000E+00  0.00000000E+00  0.00000000E+00
  0.00000000E+00  0.00000000E+00  0.00000000E+00
  0.00000000E+00  0.00000000E+00  0.00000000E+00
  0.00000000E+00  0.00000000E+00  0.00000000E+00
  0.00000000E+00  0.00000000E+00  0.00000000E+00
  0.00000000E+00  0.00000000E+00  0.00000000E+00
  0.00000000E+00  0.00000000E+00  0.00000000E+00
  0.00000000E+00  0.00000000E+00  0.00000000E+00
  0.00000000E+00  0.00000000E+00  0.00000000E+00
  0.00000000E+00  0.00000000E+00  0.00000000E+00
  0.00000000E+00  0.00000000E+00  0.00000000E+00
  0.00000000E+00  0.00000000E+00  0.00000000E+00
  0.00000000E+00  0.00000000E+00  0.00000000E+00
  0.00000000E+00  0.00000000E+00  0.00000000E+00
  0.00000000E+00  0.00000000E+00  0.00000000E+00
  0.00000000E+00  0.00000000E+00  0.00000000E+00
  0.00000000E+00  0.00000000E+00  0.00000000E+00
  0.00000000E+00  0.00000000E+00  0.00000000E+00
  0.00000000E+00  0.00000000E+00  0.00000000E+00
  0.00000000E+00  0.00000000E+00  0.00000000E+00
  0.00000000E+00  0.00000000E+00  0.00000000E+00
  0.00000000E+00  0.00000000E+00  0.00000000E+00
  0.00000000E+00  0.00000000E+00  0.00000000E+00
  0.00000000E+00  0.00000000E+00  0.00000000E+00
  0.00000000E+00  0.00000000E+00  0.00000000E+00
  0.00000000E+00  0.00000000E+00  0.00000000E+00
  0.00000000E+00  0.00000000E+00  0.00000000E+00
  0.00000000E+00  0.00000000E+00  0.00000000E+00
  0.00000000E+00  0.00000000E+00  0.00000000E+00
  0.00000000E+00  0.00000000E+00  0.00000000E+00
  0.00000000E+00  0.00000000E+00  0.00000000E+00
  0.00000000E+00  0.00000000E+00  0.00000000E+00
  0.00000000E+00  0.00000000E+00  0.00000000E+00
  0.00000000E+00  0.00000000E+00  0.00000000E+00
  0.00000000E+00  0.00000000E+00  0.00000000E+00
  0.00000000E+00  0.00000000E+00  0.00000000E+00
  0.00000000E+00  0.00000000E+00  0.00000000E+00
  0.00000000E+00  0.00000000E+00  0.00000000E+00
  0.00000000E+00  0.00000000E+00  0.00000000E+00
  0.00000000E+00  0.00000000E+00  0.00000000E+00
  0.00000000E+00  0.00000000E+00  0.00000000E+00
  0.00000000E+00  0.00000000E+00  0.00000000E+00
  0.00000000E+00  0.00000000E+00  0.00000000E+00
  0.00000000E+00  0.00000000E+00  0.00000000E+00
  0.00000000E+00  0.00000000E+00  0.00000000E+00
  0.00000000E+00  0.00000000E+00  0.00000000E+00
  0.00000000E+00  0.00000000E+00  0.00000000E+00
  0.00000000E+00  0.00000000E+00  0.00000000E+00
  0.00000000E+00  0.00000000E+00  0.00000000E+00
  0.00000000E+00  0.00000000E+00  0.00000000E+00
  0.00000000E+00  0.00000000E+00  0.00000000E+00
  0.00000000E+00  0.00000000E+00  0.00000000E+00
  0.00000000E+00  0.00000000E+00  0.00000000E+00
  0.00000000E+00  0.00000000E+00  0.00000000E+00
  0.00000000E+00  0.00000000E+00  0.00000000E+00
  0.00000000E+00  0.00000000E+00  0.00000000E+00
  0.00000000E+00  0.00000000E+00  0.00000000E+00
  0.00000000E+00  0.00000000E+00  0.00000000E+00
  0.00000000E+00  0.00000000E+00  0.00000000E+00
  0.00000000E+00  0.00000000E+00  0.00000000E+00
  0.00000000E+00  0.00000000E+00  0.00000000E+00
  0.00000000E+00  0.00000000E+00  0.00000000E+00
  0.00000000E+00  0.00000000E+00  0.00000000E+00
  0.00000000E+00  0.00000000E+00  0.00000000E+00
  0.00000000E+00  0.00000000E+00  0.00000000E+00
  0.00000000E+00  0.00000000E+00  0.00000000E+00
  0.00000000E+00  0.00000000E+00  0.00000000E+00
  0.00000000E+00  0.00000000E+00  0.00000000E+00
  0.00000000E+00  0.00000000E+00  0.00000000E+00
  0.00000000E+00  0.00000000E+00  0.00000000E+00
  0.00000000E+00  0.00000000E+00  0.00000000E+00
  0.00000000E+00  0.00000000E+00  0.00000000E+00
  0.00000000E+00  0.00000000E+00  0.00000000E+00
  0.00000000E+00  0.00000000E+00  0.00000000E+00
  0.00000000E+00  0.00000000E+00  0.00000000E+00
  0.00000000E+00  0.00000000E+00  0.00000000E+00
  0.00000000E+00  0.00000000E+00  0.00000000E+00
  0.00000000E+00  0.00000000E+00  0.00000000E+00
  0.00000000E+00  0.00000000E+00  0.00000000E+00
  0.00000000E+00  0.00000000E+00  0.00000000E+00
  0.00000000E+00  0.00000000E+00  0.00000000E+00
  0.00000000E+00  0.00000000E+00  0.00000000E+00
  0.00000000E+00  0.00000000E+00  0.00000000E+00
  0.00000000E+00  0.00000000E+00  0.00000000E+00
  0.00000000E+00  0.00000000E+00  0.00000000E+00
  0.00000000E+00  0.00000000E+00  0.00000000E+00
  0.00000000E+00  0.00000000E+00  0.00000000E+00
  0.00000000E+00  0.00000000E+00  0.00000000E+00
  0.00000000E+00  0.00000000E+00  0.00000000E+00
  0.00000000E+00  0.00000000E+00  0.00000000E+00
  0.00000000E+00  0.00000000E+00  0.00000000E+00
  0.00000000E+00  0.00000000E+00  0.00000000E+00
  0.00000000E+00  0.00000000E+00  0.00000000E+00
  0.00000000E+00  0.00000000E+00  0.00000000E+00
  0.00000000E+00  0.00000000E+00  0.00000000E+00
  0.00000000E+00  0.00000000E+00  0.00000000E+00
  0.00000000E+00  0.00000000E+00  0.00000000E+00
  0.00000000E+00  0.00000000E+00  0.00000000E+00
  0.00000000E+00  0.00000000E+00  0.00000000E+00
  0.00000000E+00  0.00000000E+00  0.00000000E+00
  0.00000000E+00  0.00000000E+00  0.00000000E+00
  0.00000000E+00  0.00000000E+00  0.00000000E+00
  0.00000000E+00  0.00000000E+00  0.00000000E+00
  0.00000000E+00  0.00000000E+00  0.00000000E+00
  0.00000000E+00  0.00000000E+00  0.00000000E+00
  0.00000000E+00  0.00000000E+00  0.00000000E+00
  0.00000000E+00  0.00000000E+00  0.00000000E+00
  0.00000000E+00  0.00000000E+00  0.00000000E+00
  0.00000000E+00  0.00000000E+00  0.00000000E+00
  0.00000000E+00  0.00000000E+00  0.00000000E+00
  0.00000000E+00  0.00000000E+00  0.00000000E+00
  0.00000000E+00  0.00000000E+00  0.00000000E+00
  0.00000000E+00  0.00000000E+00  0.00000000E+00
  0.00000000E+00  0.00000000E+00  0.00000000E+00
  0.00000000E+00  0.00000000E+00  0.00000000E+00
  0.00000000E+00  0.00000000E+00  0.00000000E+00
  0.00000000E+00  0.00000000E+00  0.00000000E+00
  0.00000000E+00  0.00000000E+00  0.00000000E+00
  0.00000000E+00  0.00000000E+00  0.00000000E+00
  0.00000000E+00  0.00000000E+00  0.00000000E+00
  0.00000000E+00  0.00000000E+00  0.00000000E+00
  0.00000000E+00  0.00000000E+00  0.00000000E+00
  0.00000000E+00  0.00000000E+00  0.00000000E+00
  0.00000000E+00  0.00000000E+00  0.00000000E+00
  0.00000000E+00  0.00000000E+00  0.00000000E+00
  0.00000000E+00  0.00000000E+00  0.00000000E+00
  0.00000000E+00  0.00000000E+00  0.00000000E+00
  0.00000000E+00  0.00000000E+00  0.00000000E+00
  0.00000000E+00  0.00000000E+00  0.00000000E+00
  0.00000000E+00  0.00000000E+00  0.00000000E+00
  0.00000000E+00  0.00000000E+00  0.00000000E+00
  0.00000000E+00  0.00000000E+00  0.00000000E+00
  0.00000000E+00  0.00000000E+00  0.00000000E+00
  0.00000000E+00  0.00000000E+00  0.00000000E+00
  0.00000000E+00  0.00000000E+00  0.00000000E+00
  0.00000000E+00  0.00000000E+00  0.00000000E+00
  0.00000000E+00  0.00000000E+00  0.00000000E+00
  0.00000000E+00  0.00000000E+00  0.00000000E+00
  0.00000000E+00  0.00000000E+00  0.00000000E+00
  0.00000000E+00  0.00000000E+00  0.00000000E+00
  0.00000000E+00  0.00000000E+00  0.00000000E+00
  0.00000000E+00  0.00000000E+00  0.00000000E+00
  0.00000000E+00  0.00000000E+00  0.00000000E+00
  0.00000000E+00  0.00000000E+00  0.00000000E+00
  0.00000000E+00  0.00000000E+00  0.00000000E+00
  0.00000000E+00  0.00000000E+00  0.00000000E+00
  0.00000000E+00  0.00000000E+00  0.00000000E+00
  0.00000000E+00  0.00000000E+00  0.00000000E+00
  0.00000000E+00  0.00000000E+00  0.00000000E+00
  0.00000000E+00  0.00000000E+00  0.00000000E+00
  0.00000000E+00  0.00000000E+00  0.00000000E+00
  0.00000000E+00  0.00000000E+00  0.00000000E+00
  0.00000000E+00  0.00000000E+00  0.00000000E+00
  0.00000000E+00  0.00000000E+00  0.00000000E+00
  0.00000000E+00  0.00000000E+00  0.00000000E+00
  0.00000000E+00  0.00000000E+00  0.00000000E+00
  0.00000000E+00  0.00000000E+00  0.00000000E+00
  0.00000000E+00  0.00000000E+00  0.00000000E+00
  0.00000000E+00  0.00000000E+00  0.00000000E+00
  0.00000000E+00  0.00000000E+00  0.00000000E+00
  0.00000000E+00  0.00000000E+00  0.00000000E+00
  0.00000000E+00  0.00000000E+00  0.00000000E+00
  0.00000000E+00  0.00000000E+00  0.00000000E+00
  0.00000000E+00  0.00000000E+00  0.00000000E+00
  0.00000000E+00  0.00000000E+00  0.00000000E+00
  0.00000000E+00  0.00000000E+00  0.00000000E+00
  0.00000000E+00  0.00000000E+00  0.00000000E+00
  0.00000000E+00  0.00000000E+00  0.00000000E+00
  0.00000000E+00  0.00000000E+00  0.00000000E+00
  0.00000000E+00  0.00000000E+00  0.00000000E+00
  0.00000000E+00  0.00000000E+00  0.00000000E+00
  0.00000000E+00  0.00000000E+00  0.00000000E+00
  0.00000000E+00  0.00000000E+00  0.00000000E+00
  0.00000000E+00  0.00000000E+00  0.00000000E+00
  0.00000000E+00  0.00000000E+00  0.00000000E+00
  0.00000000E+00  0.00000000E+00  0.00000000E+00
  0.00000000E+00  0.00000000E+00  0.00000000E+00
  0.00000000E+00  0.00000000E+00  0.00000000E+00
  0.00000000E+00  0.00000000E+00  0.00000000E+00
  0.00000000E+00  0.00000000E+00  0.00000000E+00
  0.00000000E+00  0.00000000E+00  0.00000000E+00
  0.00000000E+00  0.00000000E+00  0.00000000E+00
  0.00000000E+00  0.00000000E+00  0.00000000E+00
  0.00000000E+00  0.00000000E+00  0.00000000E+00
  0.00000000E+00  0.00000000E+00  0.00000000E+00
  0.00000000E+00  0.00000000E+00  0.00000000E+00
  0.00000000E+00  0.00000000E+00  0.00000000E+00
  0.00000000E+00  0.00000000E+00  0.00000000E+00
  0.00000000E+00  0.00000000E+00  0.00000000E+00
  0.00000000E+00  0.00000000E+00  0.00000000E+00
