# Supplementary material for: Spontaneous dynamical disordering of borophenes in MgB2 and related metal borides
Source: Nat Commun. 2021 Nov 1;12:6268. doi: 10.1038/s41467-021-26512-4 (PMC8560812; doi:10.1038/s41467-021-26512-4)
Supplement: Supplementary file 3 — Source Data [file 41467_2021_26512_MOESM3_ESM.zip › SI_data/4x4_LM*/VB2.POSCAR]

 B  V                                   
   1.0000000000000000     
    11.9928840000000001    0.0000000000000000    0.0000000000000000
    -5.9964399999999998   10.3861399999999993    0.0000000000000000
     0.0000000000000000    0.0000000000000000   29.1183422874168016
   B    V 
   128    64
Selective dynamics
Direct
  0.3333332499999955  0.1666667499999974  0.0520251800410563   F   F   F
  0.8333332499999955  0.9166667500000045  0.0520251800410563   F   F   F
  0.9166667500000045  0.8333332499999955  0.1560755401231759   F   F   F
  0.6666667500000045  0.0833332500000026  0.1560755401231759   F   F   F
  0.6663778495675032  0.8339251107607168  0.2598723511655834   T   T   T
  0.6666667500000045  0.5833332499999955  0.1560755401231759   F   F   F
  0.5833332499999955  0.6666667499999974  0.1560755401231759   F   F   F
  0.8326104951272200  0.4169597282196023  0.2614432607115944   T   T   T
  0.5833332499999955  0.9166667500000045  0.0520251800410563   F   F   F
  0.6666667500000045  0.5833332499999955  0.0520251800410563   F   F   F
  0.6666667500000045  0.8333332499999955  0.1560755401231759   F   F   F
  0.5833332499999955  0.6666667499999974  0.0520251800410563   F   F   F
  0.5831043767569781  0.9168334474737136  0.2606920692969936   T   T   T
  0.6666667500000045  0.8333332499999955  0.0520251800410563   F   F   F
  0.5833332499999955  0.9166667500000045  0.1560755401231759   F   F   F
  0.6659772484186774  0.5827252985212397  0.2613524760751389   T   T   T
  0.9166667500000045  0.3333332499999955  0.1560755401231759   F   F   F
  0.9166667500000045  0.3333332499999955  0.0520251800410563   F   F   F
  0.5829804033036510  0.1663405068132349  0.2598729823758319   T   T   T
  0.8333332499999955  0.9166667500000045  0.1560755401231759   F   F   F
  0.9163049591728480  0.3339081307141853  0.2612178803897223   T   T   T
  0.9166667500000045  0.8333332499999955  0.0520251800410563   F   F   F
  0.5833332499999955  0.4166667500000045  0.1560755401231759   F   F   F
  0.9166667499999974  0.5833332499999955  0.1560755401231759   F   F   F
  0.6666667500000045  0.0833332500000026  0.0520251800410563   F   F   F
  0.9166667499999974  0.0833332500000026  0.0520251800410563   F   F   F
  0.9167742209717318  0.8339356850306103  0.2598721531522301   T   T   T
  0.5830563873180026  0.6668545253533864  0.2598129600747470   T   T   T
  0.8333332499999955  0.1666667499999974  0.0520251800410563   F   F   F
  0.6663085566675306  0.3333992827232990  0.2598242740439289   T   T   T
  0.9166667499999974  0.5833332499999955  0.0520251800410563   F   F   F
  0.8274873250552517  0.6712184367942626  0.3627943655097070   T   T   T
  0.9181172042820336  0.0874627943096087  0.3649501624581148   T   T   T
  0.1663284293653149  0.5838624064436573  0.3659447676157157   T   T   T
  0.5925509881080870  0.6712264661510758  0.3627904848759300   T   T   T
  0.0787676338829755  0.6650384847700224  0.3661171120641455   T   T   T
  0.3350586298242533  0.6650053487720768  0.3660931835473704   T   T   T
  0.3308557941395449  0.9129381070551190  0.3649569985369681   T   T   T
  0.9096395008740004  0.5851904426419452  0.3643072671857155   T   T   T
  0.1648623366125008  0.8318768316014484  0.3657825315974321   T   T   T
  0.4243812413478736  0.5851959771390582  0.3642781578920804   T   T   T
  0.0843136115490069  0.9179798285660112  0.3652170663272258   T   T   T
  0.4157635094596870  0.8318413668955600  0.3657754766751395   T   T   T
  0.9156939572349998  0.8356021162879159  0.3651670840896273   T   T   T
  0.7550022840499366  0.7612591291825908  0.3839762053369071   T   T   T
  0.6686711546912747  0.8356049492092339  0.3651658830776157   T   T   T
  0.9139455799733724  0.3353746103770661  0.3661171749973491   T   T   T
  0.0826762844760864  0.4165541976777547  0.3659449762144646   T   T   T
  0.4141656513729117  0.0795530908254136  0.3643630649904850   T   T   T
  0.4215352808085342  0.3291852458563653  0.3627893313814852   T   T   T
  0.1646723945039810  0.0824763949919856  0.3652217714881303   T   T   T
  0.1702547367620184  0.3354070346058009  0.3660960227834096   T   T   T
  0.3393836576917408  0.4152053750096059  0.3642783952426853   T   T   T
  0.3332785688525064  0.1648009608264331  0.3651676124052585   T   T   T
  0.5824076107819707  0.9179396169362093  0.3652216233659402   T   T   T
  0.4939636544383390  0.2391571555124372  0.3839773836200635   T   T   T
  0.5803000219243657  0.1648028439783715  0.3651695232231731   T   T   T
  0.8332030674825361  0.1685400811979605  0.3657844082968325   T   T   T
  0.8246544364819641  0.4152119116134259  0.3643056940800307   T   T   T
  0.6564688691196210  0.3291784373453908  0.3627933046827252   T   T   T
  0.6665538814338277  0.0824304843419554  0.3652200860571000   T   T   T
  0.0841227435187122  0.1685678016256205  0.3657750651696574   T   T   T
  0.6662386547111581  0.0834270629264893  0.2606882862487723   T   T   T
  0.9157875517613263  0.5833173661404629  0.2614437933273877   T   T   T
  0.5833332499999955  0.1666667499999974  0.0520251800410563   F   F   F
  0.1662123249991154  0.5832189435960515  0.2617731453484637   T   T   T
  0.3333332499999955  0.6666667499999974  0.0520251800410563   F   F   F
  0.8336800868550966  0.9181330974469546  0.2598583894314999   T   T   T
  0.1664096065360212  0.0834399871061891  0.2606927213733670   T   T   T
  0.1666667499999974  0.3333332499999955  0.0520251800410563   F   F   F
  0.4166667500000045  0.3333332499999955  0.0520251800410563   F   F   F
  0.0835163432271457  0.1674260629148066  0.2611964006323859   T   T   T
  0.4163427734606842  0.3334217287681298  0.2598150550792155   T   T   T
  0.1668214979563203  0.3339221937296557  0.2612089620530256   T   T   T
  0.9168121668453608  0.0844129586611544  0.2608070802316007   T   T   T
  0.8333332499999955  0.4166667500000045  0.0520251800410563   F   F   F
  0.8333332499999955  0.1666667499999974  0.1560755401231759   F   F   F
  0.8333332499999955  0.6666667499999974  0.0520251800410563   F   F   F
  0.4166667500000045  0.5833332499999955  0.1560755401231759   F   F   F
  0.1666667499999974  0.0833332500000026  0.0520251800410563   F   F   F
  0.0833332500000026  0.4166667500000045  0.0520251800410563   F   F   F
  0.0833332500000026  0.1666667499999974  0.1560755401231759   F   F   F
  0.1666667499999974  0.0833332500000026  0.1560755401231759   F   F   F
  0.3330365617890507  0.6663577281685136  0.2612062904217254   T   T   T
  0.4166667500000045  0.0833332500000026  0.0520251800410563   F   F   F
  0.3335766013619619  0.4169646855827480  0.2614357376983136   T   T   T
  0.4166667500000045  0.3333332499999955  0.1560755401231759   F   F   F
  0.0833332500000026  0.4166667500000045  0.1560755401231759   F   F   F
  0.3333332499999955  0.4166667500000045  0.1560755401231759   F   F   F
  0.3333332499999955  0.4166667500000045  0.0520251800410563   F   F   F
  0.4156845614392353  0.0821404044788849  0.2598608162030231   T   T   T
  0.3325914192320454  0.1663500982060953  0.2598740447487060   T   T   T
  0.4166667500000045  0.0833332500000026  0.1560755401231759   F   F   F
  0.3333332499999955  0.1666667499999974  0.1560755401231759   F   F   F
  0.1666667499999974  0.8333332499999955  0.0520251800410563   F   F   F
  0.5833933305698054  0.4175517816106407  0.2613531086540348   T   T   T
  0.8348104566499970  0.9208589908271563  0.3643545583016348   T   T   T
  0.1658251786134315  0.8328496205301121  0.2612021124599551   T   T   T
  0.0833332499999955  0.6666667499999974  0.0520251800410563   F   F   F
  0.0829461579617643  0.9168488316613690  0.2606902935550721   T   T   T
  0.1666667499999974  0.8333332499999955  0.1560755401231759   F   F   F
  0.0833332500000026  0.9166667500000045  0.1560755401231759   F   F   F
  0.1666667499999974  0.5833332499999955  0.0520251800410563   F   F   F
  0.0833332500000026  0.9166667500000045  0.0520251800410563   F   F   F
  0.0833332499999955  0.6666667499999974  0.1560755401231759   F   F   F
  0.1666667499999974  0.5833332499999955  0.1560755401231759   F   F   F
  0.0825329975885296  0.6663666529005994  0.2612208526576438   T   T   T
  0.4166667500000045  0.5833332499999955  0.0520251800410563   F   F   F
  0.3333332499999955  0.6666667499999974  0.1560755401231759   F   F   F
  0.0831285265784416  0.4170499557582730  0.2617727457285355   T   T   T
  0.1666667499999974  0.3333332499999955  0.1560755401231759   F   F   F
  0.8331142673268346  0.1674285300250205  0.2611962601338504   T   T   T
  0.0833332500000026  0.1666667499999974  0.0520251800410563   F   F   F
  0.4162286286509698  0.8328519853438934  0.2611980661285287   T   T   T
  0.6666667500000045  0.3333332499999955  0.1560755401231759   F   F   F
  0.5833332499999955  0.4166667500000045  0.0520251800410563   F   F   F
  0.3325354808071808  0.9158640941909511  0.2608130150646630   T   T   T
  0.6666667500000045  0.3333332499999955  0.0520251800410563   F   F   F
  0.5833332499999955  0.1666667499999974  0.1560755401231759   F   F   F
  0.9166667499999974  0.0833332500000026  0.1560755401231759   F   F   F
  0.8330417328192325  0.6668681106158658  0.2598224647031273   T   T   T
  0.8333332499999955  0.6666667499999974  0.1560755401231759   F   F   F
  0.3333332499999955  0.9166667500000045  0.0520251800410563   F   F   F
  0.4166667500000045  0.8333332499999955  0.0520251800410563   F   F   F
  0.3333332499999955  0.9166667500000045  0.1560755401231759   F   F   F
  0.4166667500000045  0.8333332499999955  0.1560755401231759   F   F   F
  0.8333332499999955  0.4166667500000045  0.1560755401231759   F   F   F
  0.4167493116273278  0.5833162283655966  0.2614336088490745   T   T   T
  0.2500000000000000  0.5000000000000000  0.0000000000000000   F   F   F
  0.2500000000000000  0.2500000000000000  0.0000000000000000   F   F   F
  0.2495817501188355  0.5000734634166406  0.2089355074638348   T   T   T
  0.0002468548626169  0.7499513032150134  0.2081899118806163   T   T   T
  0.0000000000000000  0.0000000000000000  0.0000000000000000   F   F   F
  0.0005892592299048  0.0015057273316614  0.3116217789631719   T   T   T
  0.2507340388726647  0.2486777329770504  0.3123308570012853   T   T   T
  0.4996947190689056  0.9995618790546033  0.2082484093961270   T   T   T
  0.2500000000000000  0.5000000000000000  0.1040503600821125   F   F   F
  0.0002095241619529  0.0005842053653282  0.2082468120822512   T   T   T
  0.9995234970246472  0.2500542472676202  0.3124013172625837   T   T   T
  0.2485661398001895  0.9988469530231541  0.3116195601199863   T   T   T
  0.5000000000000000  0.5000000000000000  0.0000000000000000   F   F   F
  0.0000000000000000  0.7500000000000000  0.1040503600821125   F   F   F
  0.2494135159612867  0.2501987965863961  0.2081870366404246   T   T   T
  0.7500000000000000  0.2500000000000000  0.0000000000000000   F   F   F
  0.0000000000000000  0.5000000000000000  0.0000000000000000   F   F   F
  0.5000000000000000  0.0000000000000000  0.0000000000000000   F   F   F
  0.4962714569995796  0.5001720588533090  0.3111659491656056   T   T   T
  0.4995256337276430  0.2494468298333317  0.2076352864170588   T   T   T
  0.7499606391299025  0.0005890201612857  0.2082463616432904   T   T   T
  0.7500000000000000  0.0000000000000000  0.0000000000000000   F   F   F
  0.5000000000000000  0.2500000000000000  0.1040503600821125   F   F   F
  0.7500000000000000  0.0000000000000000  0.1040503600821125   F   F   F
  0.5000000000000000  0.2500000000000000  0.0000000000000000   F   F   F
  0.2496406237026889  0.7502905376060340  0.3124075959387937   T   T   T
  0.5000000000000000  0.0000000000000000  0.1040503600821125   F   F   F
  0.9979514776635696  0.5001785409653365  0.3135931680554194   T   T   T
  0.2512064527303934  0.5001811316626714  0.3135855118766244   T   T   T
  0.4991796258635119  0.2492891762973173  0.3074125892129729   T   T   T
  0.0000000000000000  0.2500000000000000  0.1040503600821125   F   F   F
  0.2494474526897861  0.9995576696103825  0.2082492859955423   T   T   T
  0.2500000000000000  0.2500000000000000  0.1040503600821125   F   F   F
  0.0000000000000000  0.7500000000000000  0.0000000000000000   F   F   F
  0.9999519081569304  0.2503098851733938  0.2084535336712534   T   T   T
  0.0000000000000000  0.5000000000000000  0.1040503600821125   F   F   F
  0.7468977395203851  0.2486536646896695  0.3123473088456237   T   T   T
  0.7503679956700253  0.2501956245041654  0.2081894077682094   T   T   T
  0.2500000000000000  0.0000000000000000  0.0000000000000000   F   F   F
  0.7500000000000000  0.2500000000000000  0.1040503600821125   F   F   F
  0.2500000000000000  0.7500000000000000  0.0000000000000000   F   F   F
  0.0000510662630262  0.5000783158174329  0.2089428393272357   T   T   T
  0.7500000000000000  0.7500000000000000  0.0000000000000000   F   F   F
  0.4992865066284153  0.7499488015837343  0.2081867807830591   T   T   T
  0.7497687530702848  0.5000727970812733  0.2080364944156869   T   T   T
  0.7500000000000000  0.5000000000000000  0.0000000000000000   F   F   F
  0.5000000000000000  0.7500000000000000  0.1040503600821125   F   F   F
  0.5000000000000000  0.7500000000000000  0.0000000000000000   F   F   F
  0.7529333665112645  0.5001741877372368  0.3111549152549173   T   T   T
  0.5000000000000000  0.5000000000000000  0.1040503600821125   F   F   F
  0.5022335074243074  0.7516740085357867  0.3123298934223158   T   T   T
  0.2497138479174623  0.7498356515039362  0.2084557585570366   T   T   T
  0.7500000000000000  0.7500000000000000  0.1040503600821125   F   F   F
  0.7500471380514639  0.7510295794440864  0.3074124184274893   T   T   T
  0.7501487043520996  0.7506938958875509  0.2076341188381932   T   T   T
  0.4992639758641602  0.9988473114567782  0.3116246281866353   T   T   T
  0.0000000000000000  0.0000000000000000  0.1040503600821125   F   F   F
  0.0000000000000000  0.2500000000000000  0.0000000000000000   F   F   F
  0.7498978611093392  0.0015108635876686  0.3116155758847725   T   T   T
  0.9984114433152484  0.7516951812513923  0.3123471202220216   T   T   T
  0.2500000000000000  0.0000000000000000  0.1040503600821125   F   F   F
  0.2500000000000000  0.7500000000000000  0.1040503600821125   F   F   F
  0.4999217758244114  0.5000745335615591  0.2080345898354565   T   T   T
  0.7500000000000000  0.5000000000000000  0.1040503600821125   F   F   F

  0.00000000E+00  0.00000000E+00  0.00000000E+00
  0.00000000E+00  0.00000000E+00  0.00000000E+00
  0.00000000E+00  0.00000000E+00  0.00000000E+00
  0.00000000E+00  0.00000000E+00  0.00000000E+00
  0.00000000E+00  0.00000000E+00  0.00000000E+00
  0.00000000E+00  0.00000000E+00  0.00000000E+00
  0.00000000E+00  0.00000000E+00  0.00000000E+00
  0.00000000E+00  0.00000000E+00  0.00000000E+00
  0.00000000E+00  0.00000000E+00  0.00000000E+00
  0.00000000E+00  0.00000000E+00  0.00000000E+00
  0.00000000E+00  0.00000000E+00  0.00000000E+00
  0.00000000E+00  0.00000000E+00  0.00000000E+00
  0.00000000E+00  0.00000000E+00  0.00000000E+00
  0.00000000E+00  0.00000000E+00  0.00000000E+00
  0.00000000E+00  0.00000000E+00  0.00000000E+00
  0.00000000E+00  0.00000000E+00  0.00000000E+00
  0.00000000E+00  0.00000000E+00  0.00000000E+00
  0.00000000E+00  0.00000000E+00  0.00000000E+00
  0.00000000E+00  0.00000000E+00  0.00000000E+00
  0.00000000E+00  0.00000000E+00  0.00000000E+00
  0.00000000E+00  0.00000000E+00  0.00000000E+00
  0.00000000E+00  0.00000000E+00  0.00000000E+00
  0.00000000E+00  0.00000000E+00  0.00000000E+00
  0.00000000E+00  0.00000000E+00  0.00000000E+00
  0.00000000E+00  0.00000000E+00  0.00000000E+00
  0.00000000E+00  0.00000000E+00  0.00000000E+00
  0.00000000E+00  0.00000000E+00  0.00000000E+00
  0.00000000E+00  0.00000000E+00  0.00000000E+00
  0.00000000E+00  0.00000000E+00  0.00000000E+00
  0.00000000E+00  0.00000000E+00  0.00000000E+00
  0.00000000E+00  0.00000000E+00  0.00000000E+00
  0.00000000E+00  0.00000000E+00  0.00000000E+00
  0.00000000E+00  0.00000000E+00  0.00000000E+00
  0.00000000E+00  0.00000000E+00  0.00000000E+00
  0.00000000E+00  0.00000000E+00  0.00000000E+00
  0.00000000E+00  0.00000000E+00  0.00000000E+00
  0.00000000E+00  0.00000000E+00  0.00000000E+00
  0.00000000E+00  0.00000000E+00  0.00000000E+00
  0.00000000E+00  0.00000000E+00  0.00000000E+00
  0.00000000E+00  0.00000000E+00  0.00000000E+00
  0.00000000E+00  0.00000000E+00  0.00000000E+00
  0.00000000E+00  0.00000000E+00  0.00000000E+00
  0.00000000E+00  0.00000000E+00  0.00000000E+00
  0.00000000E+00  0.00000000E+00  0.00000000E+00
  0.00000000E+00  0.00000000E+00  0.00000000E+00
  0.00000000E+00  0.00000000E+00  0.00000000E+00
  0.00000000E+00  0.00000000E+00  0.00000000E+00
  0.00000000E+00  0.00000000E+00  0.00000000E+00
  0.00000000E+00  0.00000000E+00  0.00000000E+00
  0.00000000E+00  0.00000000E+00  0.00000000E+00
  0.00000000E+00  0.00000000E+00  0.00000000E+00
  0.00000000E+00  0.00000000E+00  0.00000000E+00
  0.00000000E+00  0.00000000E+00  0.00000000E+00
  0.00000000E+00  0.00000000E+00  0.00000000E+00
  0.00000000E+00  0.00000000E+00  0.00000000E+00
  0.00000000E+00  0.00000000E+00  0.00000000E+00
  0.00000000E+00  0.00000000E+00  0.00000000E+00
  0.00000000E+00  0.00000000E+00  0.00000000E+00
  0.00000000E+00  0.00000000E+00  0.00000000E+00
  0.00000000E+00  0.00000000E+00  0.00000000E+00
  0.00000000E+00  0.00000000E+00  0.00000000E+00
  0.00000000E+00  0.00000000E+00  0.00000000E+00
  0.00000000E+00  0.00000000E+00  0.00000000E+00
  0.00000000E+00  0.00000000E+00  0.00000000E+00
  0.00000000E+00  0.00000000E+00  0.00000000E+00
  0.00000000E+00  0.00000000E+00  0.00000000E+00
  0.00000000E+00  0.00000000E+00  0.00000000E+00
  0.00000000E+00  0.00000000E+00  0.00000000E+00
  0.00000000E+00  0.00000000E+00  0.00000000E+00
  0.00000000E+00  0.00000000E+00  0.00000000E+00
  0.00000000E+00  0.00000000E+00  0.00000000E+00
  0.00000000E+00  0.00000000E+00  0.00000000E+00
  0.00000000E+00  0.00000000E+00  0.00000000E+00
  0.00000000E+00  0.00000000E+00  0.00000000E+00
  0.00000000E+00  0.00000000E+00  0.00000000E+00
  0.00000000E+00  0.00000000E+00  0.00000000E+00
  0.00000000E+00  0.00000000E+00  0.00000000E+00
  0.00000000E+00  0.00000000E+00  0.00000000E+00
  0.00000000E+00  0.00000000E+00  0.00000000E+00
  0.00000000E+00  0.00000000E+00  0.00000000E+00
  0.00000000E+00  0.00000000E+00  0.00000000E+00
  0.00000000E+00  0.00000000E+00  0.00000000E+00
  0.00000000E+00  0.00000000E+00  0.00000000E+00
  0.00000000E+00  0.00000000E+00  0.00000000E+00
  0.00000000E+00  0.00000000E+00  0.00000000E+00
  0.00000000E+00  0.00000000E+00  0.00000000E+00
  0.00000000E+00  0.00000000E+00  0.00000000E+00
  0.00000000E+00  0.00000000E+00  0.00000000E+00
  0.00000000E+00  0.00000000E+00  0.00000000E+00
  0.00000000E+00  0.00000000E+00  0.00000000E+00
  0.00000000E+00  0.00000000E+00  0.00000000E+00
  0.00000000E+00  0.00000000E+00  0.00000000E+00
  0.00000000E+00  0.00000000E+00  0.00000000E+00
  0.00000000E+00  0.00000000E+00  0.00000000E+00
  0.00000000E+00  0.00000000E+00  0.00000000E+00
  0.00000000E+00  0.00000000E+00  0.00000000E+00
  0.00000000E+00  0.00000000E+00  0.00000000E+00
  0.00000000E+00  0.00000000E+00  0.00000000E+00
  0.00000000E+00  0.00000000E+00  0.00000000E+00
  0.00000000E+00  0.00000000E+00  0.00000000E+00
  0.00000000E+00  0.00000000E+00  0.00000000E+00
  0.00000000E+00  0.00000000E+00  0.00000000E+00
  0.00000000E+00  0.00000000E+00  0.00000000E+00
  0.00000000E+00  0.00000000E+00  0.00000000E+00
  0.00000000E+00  0.00000000E+00  0.00000000E+00
  0.00000000E+00  0.00000000E+00  0.00000000E+00
  0.00000000E+00  0.00000000E+00  0.00000000E+00
  0.00000000E+00  0.00000000E+00  0.00000000E+00
  0.00000000E+00  0.00000000E+00  0.00000000E+00
  0.00000000E+00  0.00000000E+00  0.00000000E+00
  0.00000000E+00  0.00000000E+00  0.00000000E+00
  0.00000000E+00  0.00000000E+00  0.00000000E+00
  0.00000000E+00  0.00000000E+00  0.00000000E+00
  0.00000000E+00  0.00000000E+00  0.00000000E+00
  0.00000000E+00  0.00000000E+00  0.00000000E+00
  0.00000000E+00  0.00000000E+00  0.00000000E+00
  0.00000000E+00  0.00000000E+00  0.00000000E+00
  0.00000000E+00  0.00000000E+00  0.00000000E+00
  0.00000000E+00  0.00000000E+00  0.00000000E+00
  0.00000000E+00  0.00000000E+00  0.00000000E+00
  0.00000000E+00  0.00000000E+00  0.00000000E+00
  0.00000000E+00  0.00000000E+00  0.00000000E+00
  0.00000000E+00  0.00000000E+00  0.00000000E+00
  0.00000000E+00  0.00000000E+00  0.00000000E+00
  0.00000000E+00  0.00000000E+00  0.00000000E+00
  0.00000000E+00  0.00000000E+00  0.00000000E+00
  0.00000000E+00  0.00000000E+00  0.00000000E+00
  0.00000000E+00  0.00000000E+00  0.00000000E+00
  0.00000000E+00  0.00000000E+00  0.00000000E+00
  0.00000000E+00  0.00000000E+00  0.00000000E+00
  0.00000000E+00  0.00000000E+00  0.00000000E+00
  0.00000000E+00  0.00000000E+00  0.00000000E+00
  0.00000000E+00  0.00000000E+00  0.00000000E+00
  0.00000000E+00  0.00000000E+00  0.00000000E+00
  0.00000000E+00  0.00000000E+00  0.00000000E+00
  0.00000000E+00  0.00000000E+00  0.00000000E+00
  0.00000000E+00  0.00000000E+00  0.00000000E+00
  0.00000000E+00  0.00000000E+00  0.00000000E+00
  0.00000000E+00  0.00000000E+00  0.00000000E+00
  0.00000000E+00  0.00000000E+00  0.00000000E+00
  0.00000000E+00  0.00000000E+00  0.00000000E+00
  0.00000000E+00  0.00000000E+00  0.00000000E+00
  0.00000000E+00  0.00000000E+00  0.00000000E+00
  0.00000000E+00  0.00000000E+00  0.00000000E+00
  0.00000000E+00  0.00000000E+00  0.00000000E+00
  0.00000000E+00  0.00000000E+00  0.00000000E+00
  0.00000000E+00  0.00000000E+00  0.00000000E+00
  0.00000000E+00  0.00000000E+00  0.00000000E+00
  0.00000000E+00  0.00000000E+00  0.00000000E+00
  0.00000000E+00  0.00000000E+00  0.00000000E+00
  0.00000000E+00  0.00000000E+00  0.00000000E+00
  0.00000000E+00  0.00000000E+00  0.00000000E+00
  0.00000000E+00  0.00000000E+00  0.00000000E+00
  0.00000000E+00  0.00000000E+00  0.00000000E+00
  0.00000000E+00  0.00000000E+00  0.00000000E+00
  0.00000000E+00  0.00000000E+00  0.00000000E+00
  0.00000000E+00  0.00000000E+00  0.00000000E+00
  0.00000000E+00  0.00000000E+00  0.00000000E+00
  0.00000000E+00  0.00000000E+00  0.00000000E+00
  0.00000000E+00  0.00000000E+00  0.00000000E+00
  0.00000000E+00  0.00000000E+00  0.00000000E+00
  0.00000000E+00  0.00000000E+00  0.00000000E+00
  0.00000000E+00  0.00000000E+00  0.00000000E+00
  0.00000000E+00  0.00000000E+00  0.00000000E+00
  0.00000000E+00  0.00000000E+00  0.00000000E+00
  0.00000000E+00  0.00000000E+00  0.00000000E+00
  0.00000000E+00  0.00000000E+00  0.00000000E+00
  0.00000000E+00  0.00000000E+00  0.00000000E+00
  0.00000000E+00  0.00000000E+00  0.00000000E+00
  0.00000000E+00  0.00000000E+00  0.00000000E+00
  0.00000000E+00  0.00000000E+00  0.00000000E+00
  0.00000000E+00  0.00000000E+00  0.00000000E+00
  0.00000000E+00  0.00000000E+00  0.00000000E+00
  0.00000000E+00  0.00000000E+00  0.00000000E+00
  0.00000000E+00  0.00000000E+00  0.00000000E+00
  0.00000000E+00  0.00000000E+00  0.00000000E+00
  0.00000000E+00  0.00000000E+00  0.00000000E+00
  0.00000000E+00  0.00000000E+00  0.00000000E+00
  0.00000000E+00  0.00000000E+00  0.00000000E+00
  0.00000000E+00  0.00000000E+00  0.00000000E+00
  0.00000000E+00  0.00000000E+00  0.00000000E+00
  0.00000000E+00  0.00000000E+00  0.00000000E+00
  0.00000000E+00  0.00000000E+00  0.00000000E+00
  0.00000000E+00  0.00000000E+00  0.00000000E+00
  0.00000000E+00  0.00000000E+00  0.00000000E+00
  0.00000000E+00  0.00000000E+00  0.00000000E+00
  0.00000000E+00  0.00000000E+00  0.00000000E+00
  0.00000000E+00  0.00000000E+00  0.00000000E+00
  0.00000000E+00  0.00000000E+00  0.00000000E+00
  0.00000000E+00  0.00000000E+00  0.00000000E+00
  0.00000000E+00  0.00000000E+00  0.00000000E+00
  0.00000000E+00  0.00000000E+00  0.00000000E+00
