# Supplementary material for: Spontaneous dynamical disordering of borophenes in MgB2 and related metal borides
Source: Nat Commun. 2021 Nov 1;12:6268. doi: 10.1038/s41467-021-26512-4 (PMC8560812; doi:10.1038/s41467-021-26512-4)
Supplement: Supplementary file 3 — Source Data [file 41467_2021_26512_MOESM3_ESM.zip › SI_data/4x4_LM*/AlB2.POSCAR]

Al  B                                   
   1.0000000000000000     
    12.0279439999999997    0.0000000000000000    0.0000000000000000
    -6.0139719999999999   10.4165039999999998    0.0000000000000000
     0.0000000000000000    0.0000000000000000   29.1183422874168016
   Al   B 
    64   128
Selective dynamics
Direct
  0.0000000000000000  0.0000000000000000  0.0000000000000000   F   F   F
  0.4984007118803593  0.5000585412000160  0.2250142004048387   T   T   T
  0.7501557531992231  0.7505613881190640  0.2240085087324000   T   T   T
  0.5000000000000000  0.0000000000000000  0.1124522806854671   F   F   F
  0.2500000000000000  0.7500000000000000  0.1124522806854671   F   F   F
  0.0025116299262280  0.0062516206328952  0.3411615907113833   T   T   T
  0.0005138328885544  0.2541260843880602  0.3434724890800679   T   T   T
  0.2500000000000000  0.2500000000000000  0.1124522806854671   F   F   F
  0.2500000000000000  0.0000000000000000  0.1124522806854671   F   F   F
  0.9951742992502002  0.5005486879287250  0.3438317622462946   T   T   T
  0.0000000000000000  0.7500000000000000  0.1124522806854671   F   F   F
  0.0001605001238889  0.7505338858926575  0.3414578055260565   T   T   T
  0.0000000000000000  0.5000000000000000  0.1124522806854671   F   F   F
  0.0000000000000000  0.2500000000000000  0.1124522806854671   F   F   F
  0.2448639621338030  0.9947174571939074  0.3411820512702715   T   T   T
  0.2500000000000000  0.5000000000000000  0.1124522806854671   F   F   F
  0.2475692797459099  0.2505342241548831  0.3414635648913254   T   T   T
  0.0000963952597233  0.2505312658956398  0.2260208112819975   T   T   T
  0.0000000000000000  0.0000000000000000  0.1124522806854671   F   F   F
  0.4996532579607036  0.2495574827041427  0.2240045203233500   T   T   T
  0.0006636440548644  0.5000629673439057  0.2261316195216908   T   T   T
  0.0011113782353941  0.7500097057829581  0.2254840278228467   T   T   T
  0.2496351609453095  0.9994066997877916  0.2255285232887957   T   T   T
  0.2496199400548656  0.7495671421848715  0.2260201242431766   T   T   T
  0.4993514918621889  0.9993410191904639  0.2254781165233703   T   T   T
  0.5000000000000000  0.7500000000000000  0.1124522806854671   F   F   F
  0.7513438641160367  0.5000512374305653  0.2250228782230849   T   T   T
  0.7500000000000000  0.5000000000000000  0.0000000000000000   F   F   F
  0.5000000000000000  0.2500000000000000  0.1124522806854671   F   F   F
  0.7500000000000000  0.7500000000000000  0.0000000000000000   F   F   F
  0.0000718942084339  0.0007697046715368  0.2254870064241387   T   T   T
  0.7506995223689227  0.0063230631506916  0.3411978474793672   T   T   T
  0.2486036625921152  0.2501021260102906  0.2254837911773445   T   T   T
  0.4985541347919297  0.7500109559397289  0.2254861438529776   T   T   T
  0.7500000000000000  0.5000000000000000  0.1124522806854671   F   F   F
  0.7500000000000000  0.2500000000000000  0.1124522806854671   F   F   F
  0.7502844071295837  0.0007060024251939  0.2255340110747762   T   T   T
  0.7500000000000000  0.0000000000000000  0.1124522806854671   F   F   F
  0.7511550471299969  0.2501102649910830  0.2254831782014175   T   T   T
  0.5000000000000000  0.5000000000000000  0.1124522806854671   F   F   F
  0.2520906769523913  0.5005742975140146  0.3437514648747942   T   T   T
  0.2490184368807417  0.5000579886493464  0.2261438426518702   T   T   T
  0.7500000000000000  0.7500000000000000  0.1124522806854671   F   F   F
  0.7501305938137566  0.2504834799327862  0.3414534640512161   T   T   T
  0.0000000000000000  0.7500000000000000  0.0000000000000000   F   F   F
  0.5000000000000000  0.2500000000000000  0.0000000000000000   F   F   F
  0.5024309865220676  0.2564719925147409  0.3317994000098407   T   T   T
  0.2500000000000000  0.5000000000000000  0.0000000000000000   F   F   F
  0.7500000000000000  0.2500000000000000  0.0000000000000000   F   F   F
  0.4999595513783063  0.5004881652834262  0.3416420343901521   T   T   T
  0.2500000000000000  0.0000000000000000  0.0000000000000000   F   F   F
  0.2500000000000000  0.7500000000000000  0.0000000000000000   F   F   F
  0.7462160097745466  0.7439942277183822  0.3317936564381476   T   T   T
  0.2500000000000000  0.2500000000000000  0.0000000000000000   F   F   F
  0.2469547414216075  0.7470196531805894  0.3434495522416712   T   T   T
  0.0000000000000000  0.2500000000000000  0.0000000000000000   F   F   F
  0.5000000000000000  0.0000000000000000  0.0000000000000000   F   F   F
  0.4975597639969069  0.7505676056087728  0.3414658795042932   T   T   T
  0.7475546372300059  0.5004670504216829  0.3417003500330027   T   T   T
  0.4968074665204821  0.9948319173000929  0.3411339889321655   T   T   T
  0.5000000000000000  0.7500000000000000  0.0000000000000000   F   F   F
  0.0000000000000000  0.5000000000000000  0.0000000000000000   F   F   F
  0.5000000000000000  0.5000000000000000  0.0000000000000000   F   F   F
  0.7500000000000000  0.0000000000000000  0.0000000000000000   F   F   F
  0.1666667499999974  0.3333332500000026  0.1686784210281971   F   F   F
  0.0833332500000026  0.1666667499999974  0.1686784210281971   F   F   F
  0.1666667499999974  0.0833332500000026  0.1686784210281971   F   F   F
  0.8333332500000026  0.9166667499999974  0.0562261403427300   F   F   F
  0.9166667499999974  0.8333332500000026  0.0562261403427300   F   F   F
  0.9166667499999974  0.3333332500000026  0.0562261403427300   F   F   F
  0.9166667499999974  0.5833332500000026  0.0562261403427300   F   F   F
  0.8333332500000026  0.4166667499999974  0.0562261403427300   F   F   F
  0.8333332500000026  0.1666667499999974  0.0562261403427300   F   F   F
  0.9166667499999974  0.0833332500000026  0.0562261403427300   F   F   F
  0.5833332500000026  0.9166667499999974  0.0562261403427300   F   F   F
  0.8333332500000026  0.6666667499999974  0.0562261403427300   F   F   F
  0.5833332500000026  0.4166667499999974  0.0562261403427300   F   F   F
  0.9159080073009120  0.0826617937592308  0.2813838864250799   T   T   T
  0.5833332500000026  0.1666667499999974  0.0562261403427300   F   F   F
  0.6666667499999974  0.0833332500000026  0.0562261403427300   F   F   F
  0.1666667499999974  0.0833332500000026  0.0562261403427300   F   F   F
  0.0833332500000026  0.1666667499999974  0.0562261403427300   F   F   F
  0.1666667499999974  0.3333332500000026  0.0562261403427300   F   F   F
  0.0833332500000026  0.4166667499999974  0.0562261403427300   F   F   F
  0.5833332500000026  0.6666667499999974  0.0562261403427300   F   F   F
  0.6666667499999974  0.5833332500000026  0.0562261403427300   F   F   F
  0.4158724499601475  0.3340176862704289  0.2799195248572196   T   T   T
  0.3334020543125327  0.9176449596000614  0.2813830599418419   T   T   T
  0.5819897125315980  0.6662633055419672  0.2799158665720435   T   T   T
  0.5828809799061196  0.9169484204846576  0.2812930577965772   T   T   T
  0.6658036262608631  0.8333627725492674  0.2808260628692467   T   T   T
  0.6666667499999974  0.8333332500000026  0.0562261403427300   F   F   F
  0.6666667499999974  0.3333332500000026  0.0562261403427300   F   F   F
  0.0833332500000026  0.6666667499999974  0.0562261403427300   F   F   F
  0.4106798218076094  0.0746382979646149  0.3940052864540157   T   T   T
  0.9121489967630099  0.3347018552767582  0.3941200455736528   T   T   T
  0.5831922651154110  0.4172367477202379  0.2798702488078024   T   T   T
  0.1646541109330915  0.5825471019668276  0.3937688668263761   T   T   T
  0.5909211142161970  0.6757018877867679  0.3928404195310765   T   T   T
  0.0780597494159057  0.6664959057511923  0.3941286916202250   T   T   T
  0.3352132528929931  0.6665160824619506  0.3940245120366732   T   T   T
  0.3292847429514114  0.9118753882497044  0.3935289181303732   T   T   T
  0.9055178934059265  0.5837682888410158  0.3957328631222709   T   T   T
  0.1617630711690304  0.8314680470795676  0.3932802880704145   T   T   T
  0.4250579738645922  0.5837735533353081  0.3957567440556828   T   T   T
  0.0844079056023163  0.9184554349335912  0.3942180437032504   T   T   T
  0.4164126312570383  0.8314937978090102  0.3932400901271488   T   T   T
  0.9162062368898044  0.8388938887163435  0.3932851403392392   T   T   T
  0.7552585919844339  0.7642493912757373  0.4087521120563277   T   T   T
  0.6694147076662269  0.8391068268772637  0.3932864965875602   T   T   T
  0.0827095746157353  0.4186533117280313  0.3937732812187038   T   T   T
  0.0855576970819566  0.1696986191089010  0.3932411419571509   T   T   T
  0.4158723814087389  0.3255238716292935  0.3928553917723615   T   T   T
  0.1627290408437831  0.0826198009378336  0.3941713373609637   T   T   T
  0.1693326887954787  0.3347056969381840  0.3940196133578402   T   T   T
  0.3419211214989891  0.4174526731909722  0.3957541721466957   T   T   T
  0.3309403529629726  0.1621088234957674  0.3932538394388059   T   T   T
  0.5806918445469919  0.9185908664282105  0.3941687403105321   T   T   T
  0.4916575651580001  0.2370125578206058  0.4087926188180380   T   T   T
  0.5779115399020546  0.1623187369787168  0.3932561179130599   T   T   T
  0.8308688463204539  0.1697084234416142  0.3932826627718882   T   T   T
  0.8223319482391310  0.4174328791544972  0.3957337820561871   T   T   T
  0.6562305588088703  0.3257629996445515  0.3924963358597394   T   T   T
  0.6665534016166181  0.0827416580662804  0.3942223466524797   T   T   T
  0.9180387052073941  0.0893590313943042  0.3935441644546960   T   T   T
  0.3333332500000026  0.9166667499999974  0.1686784210281971   F   F   F
  0.6660812790195657  0.5830185832648589  0.2799043008091791   T   T   T
  0.4166667499999974  0.8333332500000026  0.1686784210281971   F   F   F
  0.5834802625336205  0.1669114047835067  0.2807904132811392   T   T   T
  0.5833332500000026  0.4166667499999974  0.1686784210281971   F   F   F
  0.6666667499999974  0.5833332500000026  0.1686784210281971   F   F   F
  0.5833332500000026  0.6666667499999974  0.1686784210281971   F   F   F
  0.0833332500000026  0.4166667499999974  0.1686784210281971   F   F   F
  0.0832254324283044  0.9169462801921622  0.2812748600610961   T   T   T
  0.0833332500000026  0.6666667499999974  0.1686784210281971   F   F   F
  0.0833040131885385  0.6669627204087002  0.2815178877826033   T   T   T
  0.3325952445407761  0.4167593941827819  0.2818107138164261   T   T   T
  0.0833332500000026  0.9166667499999974  0.0562261403427300   F   F   F
  0.1661504513302111  0.5830980584656362  0.2814161729028551   T   T   T
  0.3333332500000026  0.1666667499999974  0.0562261403427300   F   F   F
  0.4166667499999974  0.3333332500000026  0.0562261403427300   F   F   F
  0.3333332500000026  0.4166667499999974  0.0562261403427300   F   F   F
  0.6666667499999974  0.3333332500000026  0.1686784210281971   F   F   F
  0.3333332500000026  0.6666667499999974  0.0562261403427300   F   F   F
  0.3333332500000026  0.9166667499999974  0.0562261403427300   F   F   F
  0.4166667499999974  0.0833332500000026  0.0562261403427300   F   F   F
  0.4166667499999974  0.5833332500000026  0.0562261403427300   F   F   F
  0.1666667499999974  0.5833332500000026  0.1686784210281971   F   F   F
  0.8333332500000026  0.4166667499999974  0.1686784210281971   F   F   F
  0.9166667499999974  0.5833332500000026  0.1686784210281971   F   F   F
  0.8333332500000026  0.6666667499999974  0.1686784210281971   F   F   F
  0.9166667499999974  0.8333332500000026  0.1686784210281971   F   F   F
  0.1660764709316949  0.0833368734587580  0.2812851010372377   T   T   T
  0.0826975161003849  0.1666357284150292  0.2812125809403181   T   T   T
  0.1666667499999974  0.8333332500000026  0.1686784210281971   F   F   F
  0.1659784916090621  0.3332917543279101  0.2814723738409407   T   T   T
  0.0831949785071550  0.4171821833900409  0.2814219280012059   T   T   T
  0.4166667499999974  0.8333332500000026  0.0562261403427300   F   F   F
  0.5833332500000026  0.1666667499999974  0.1686784210281971   F   F   F
  0.6666667499999974  0.0833332500000026  0.1686784210281971   F   F   F
  0.8310849676102451  0.6754287593369893  0.3924746511149975   T   T   T
  0.6664190384073251  0.0833399709104201  0.2812648281250239   T   T   T
  0.4161983405806891  0.8336514325460788  0.2812137856366052   T   T   T
  0.8333332500000026  0.9166667499999974  0.1686784210281971   F   F   F
  0.3328341448254066  0.6670026750050343  0.2814823092118581   T   T   T
  0.4159763242488875  0.5835295073256279  0.2818158021427055   T   T   T
  0.8329126141366680  0.9166446758408727  0.2808656605328244   T   T   T
  0.9167187694608753  0.8333770589431232  0.2807879441005968   T   T   T
  0.6666667499999974  0.8333332500000026  0.1686784210281971   F   F   F
  0.9166630398415025  0.5835226194485967  0.2818270330017993   T   T   T
  0.8332855542631156  0.4167675128782876  0.2818214461321989   T   T   T
  0.9164934321428440  0.3333332498180201  0.2815090228467428   T   T   T
  0.8331110273438002  0.1666406078298335  0.2812566508002798   T   T   T
  0.1666667499999974  0.5833332500000026  0.0562261403427300   F   F   F
  0.8334181711117405  0.6662914108722537  0.2798572678322761   T   T   T
  0.1666667499999974  0.8333332500000026  0.0562261403427300   F   F   F
  0.1666232403456765  0.8336452344083777  0.2812582155739957   T   T   T
  0.4164043799476455  0.0836331244467316  0.2808361284773024   T   T   T
  0.3325848670385001  0.1669238114504421  0.2808276507422914   T   T   T
  0.9166667499999974  0.3333332500000026  0.1686784210281971   F   F   F
  0.8333332500000026  0.1666667499999974  0.1686784210281971   F   F   F
  0.9166667499999974  0.0833332500000026  0.1686784210281971   F   F   F
  0.5833332500000026  0.9166667499999974  0.1686784210281971   F   F   F
  0.0833332500000026  0.9166667499999974  0.1686784210281971   F   F   F
  0.4166667499999974  0.0833332500000026  0.1686784210281971   F   F   F
  0.3333332500000026  0.1666667499999974  0.1686784210281971   F   F   F
  0.4166667499999974  0.3333332500000026  0.1686784210281971   F   F   F
  0.3333332500000026  0.4166667499999974  0.1686784210281971   F   F   F
  0.4166667499999974  0.5833332500000026  0.1686784210281971   F   F   F
  0.3333332500000026  0.6666667499999974  0.1686784210281971   F   F   F
  0.6672634682043679  0.3339879564154142  0.2798656730639016   T   T   T
  0.8366361196223868  0.9265706785046810  0.3940672967200370   T   T   T

  0.00000000E+00  0.00000000E+00  0.00000000E+00
  0.00000000E+00  0.00000000E+00  0.00000000E+00
  0.00000000E+00  0.00000000E+00  0.00000000E+00
  0.00000000E+00  0.00000000E+00  0.00000000E+00
  0.00000000E+00  0.00000000E+00  0.00000000E+00
  0.00000000E+00  0.00000000E+00  0.00000000E+00
  0.00000000E+00  0.00000000E+00  0.00000000E+00
  0.00000000E+00  0.00000000E+00  0.00000000E+00
  0.00000000E+00  0.00000000E+00  0.00000000E+00
  0.00000000E+00  0.00000000E+00  0.00000000E+00
  0.00000000E+00  0.00000000E+00  0.00000000E+00
  0.00000000E+00  0.00000000E+00  0.00000000E+00
  0.00000000E+00  0.00000000E+00  0.00000000E+00
  0.00000000E+00  0.00000000E+00  0.00000000E+00
  0.00000000E+00  0.00000000E+00  0.00000000E+00
  0.00000000E+00  0.00000000E+00  0.00000000E+00
  0.00000000E+00  0.00000000E+00  0.00000000E+00
  0.00000000E+00  0.00000000E+00  0.00000000E+00
  0.00000000E+00  0.00000000E+00  0.00000000E+00
  0.00000000E+00  0.00000000E+00  0.00000000E+00
  0.00000000E+00  0.00000000E+00  0.00000000E+00
  0.00000000E+00  0.00000000E+00  0.00000000E+00
  0.00000000E+00  0.00000000E+00  0.00000000E+00
  0.00000000E+00  0.00000000E+00  0.00000000E+00
  0.00000000E+00  0.00000000E+00  0.00000000E+00
  0.00000000E+00  0.00000000E+00  0.00000000E+00
  0.00000000E+00  0.00000000E+00  0.00000000E+00
  0.00000000E+00  0.00000000E+00  0.00000000E+00
  0.00000000E+00  0.00000000E+00  0.00000000E+00
  0.00000000E+00  0.00000000E+00  0.00000000E+00
  0.00000000E+00  0.00000000E+00  0.00000000E+00
  0.00000000E+00  0.00000000E+00  0.00000000E+00
  0.00000000E+00  0.00000000E+00  0.00000000E+00
  0.00000000E+00  0.00000000E+00  0.00000000E+00
  0.00000000E+00  0.00000000E+00  0.00000000E+00
  0.00000000E+00  0.00000000E+00  0.00000000E+00
  0.00000000E+00  0.00000000E+00  0.00000000E+00
  0.00000000E+00  0.00000000E+00  0.00000000E+00
  0.00000000E+00  0.00000000E+00  0.00000000E+00
  0.00000000E+00  0.00000000E+00  0.00000000E+00
  0.00000000E+00  0.00000000E+00  0.00000000E+00
  0.00000000E+00  0.00000000E+00  0.00000000E+00
  0.00000000E+00  0.00000000E+00  0.00000000E+00
  0.00000000E+00  0.00000000E+00  0.00000000E+00
  0.00000000E+00  0.00000000E+00  0.00000000E+00
  0.00000000E+00  0.00000000E+00  0.00000000E+00
  0.00000000E+00  0.00000000E+00  0.00000000E+00
  0.00000000E+00  0.00000000E+00  0.00000000E+00
  0.00000000E+00  0.00000000E+00  0.00000000E+00
  0.00000000E+00  0.00000000E+00  0.00000000E+00
  0.00000000E+00  0.00000000E+00  0.00000000E+00
  0.00000000E+00  0.00000000E+00  0.00000000E+00
  0.00000000E+00  0.00000000E+00  0.00000000E+00
  0.00000000E+00  0.00000000E+00  0.00000000E+00
  0.00000000E+00  0.00000000E+00  0.00000000E+00
  0.00000000E+00  0.00000000E+00  0.00000000E+00
  0.00000000E+00  0.00000000E+00  0.00000000E+00
  0.00000000E+00  0.00000000E+00  0.00000000E+00
  0.00000000E+00  0.00000000E+00  0.00000000E+00
  0.00000000E+00  0.00000000E+00  0.00000000E+00
  0.00000000E+00  0.00000000E+00  0.00000000E+00
  0.00000000E+00  0.00000000E+00  0.00000000E+00
  0.00000000E+00  0.00000000E+00  0.00000000E+00
  0.00000000E+00  0.00000000E+00  0.00000000E+00
  0.00000000E+00  0.00000000E+00  0.00000000E+00
  0.00000000E+00  0.00000000E+00  0.00000000E+00
  0.00000000E+00  0.00000000E+00  0.00000000E+00
  0.00000000E+00  0.00000000E+00  0.00000000E+00
  0.00000000E+00  0.00000000E+00  0.00000000E+00
  0.00000000E+00  0.00000000E+00  0.00000000E+00
  0.00000000E+00  0.00000000E+00  0.00000000E+00
  0.00000000E+00  0.00000000E+00  0.00000000E+00
  0.00000000E+00  0.00000000E+00  0.00000000E+00
  0.00000000E+00  0.00000000E+00  0.00000000E+00
  0.00000000E+00  0.00000000E+00  0.00000000E+00
  0.00000000E+00  0.00000000E+00  0.00000000E+00
  0.00000000E+00  0.00000000E+00  0.00000000E+00
  0.00000000E+00  0.00000000E+00  0.00000000E+00
  0.00000000E+00  0.00000000E+00  0.00000000E+00
  0.00000000E+00  0.00000000E+00  0.00000000E+00
  0.00000000E+00  0.00000000E+00  0.00000000E+00
  0.00000000E+00  0.00000000E+00  0.00000000E+00
  0.00000000E+00  0.00000000E+00  0.00000000E+00
  0.00000000E+00  0.00000000E+00  0.00000000E+00
  0.00000000E+00  0.00000000E+00  0.00000000E+00
  0.00000000E+00  0.00000000E+00  0.00000000E+00
  0.00000000E+00  0.00000000E+00  0.00000000E+00
  0.00000000E+00  0.00000000E+00  0.00000000E+00
  0.00000000E+00  0.00000000E+00  0.00000000E+00
  0.00000000E+00  0.00000000E+00  0.00000000E+00
  0.00000000E+00  0.00000000E+00  0.00000000E+00
  0.00000000E+00  0.00000000E+00  0.00000000E+00
  0.00000000E+00  0.00000000E+00  0.00000000E+00
  0.00000000E+00  0.00000000E+00  0.00000000E+00
  0.00000000E+00  0.00000000E+00  0.00000000E+00
  0.00000000E+00  0.00000000E+00  0.00000000E+00
  0.00000000E+00  0.00000000E+00  0.00000000E+00
  0.00000000E+00  0.00000000E+00  0.00000000E+00
  0.00000000E+00  0.00000000E+00  0.00000000E+00
  0.00000000E+00  0.00000000E+00  0.00000000E+00
  0.00000000E+00  0.00000000E+00  0.00000000E+00
  0.00000000E+00  0.00000000E+00  0.00000000E+00
  0.00000000E+00  0.00000000E+00  0.00000000E+00
  0.00000000E+00  0.00000000E+00  0.00000000E+00
  0.00000000E+00  0.00000000E+00  0.00000000E+00
  0.00000000E+00  0.00000000E+00  0.00000000E+00
  0.00000000E+00  0.00000000E+00  0.00000000E+00
  0.00000000E+00  0.00000000E+00  0.00000000E+00
  0.00000000E+00  0.00000000E+00  0.00000000E+00
  0.00000000E+00  0.00000000E+00  0.00000000E+00
  0.00000000E+00  0.00000000E+00  0.00000000E+00
  0.00000000E+00  0.00000000E+00  0.00000000E+00
  0.00000000E+00  0.00000000E+00  0.00000000E+00
  0.00000000E+00  0.00000000E+00  0.00000000E+00
  0.00000000E+00  0.00000000E+00  0.00000000E+00
  0.00000000E+00  0.00000000E+00  0.00000000E+00
  0.00000000E+00  0.00000000E+00  0.00000000E+00
  0.00000000E+00  0.00000000E+00  0.00000000E+00
  0.00000000E+00  0.00000000E+00  0.00000000E+00
  0.00000000E+00  0.00000000E+00  0.00000000E+00
  0.00000000E+00  0.00000000E+00  0.00000000E+00
  0.00000000E+00  0.00000000E+00  0.00000000E+00
  0.00000000E+00  0.00000000E+00  0.00000000E+00
  0.00000000E+00  0.00000000E+00  0.00000000E+00
  0.00000000E+00  0.00000000E+00  0.00000000E+00
  0.00000000E+00  0.00000000E+00  0.00000000E+00
  0.00000000E+00  0.00000000E+00  0.00000000E+00
  0.00000000E+00  0.00000000E+00  0.00000000E+00
  0.00000000E+00  0.00000000E+00  0.00000000E+00
  0.00000000E+00  0.00000000E+00  0.00000000E+00
  0.00000000E+00  0.00000000E+00  0.00000000E+00
  0.00000000E+00  0.00000000E+00  0.00000000E+00
  0.00000000E+00  0.00000000E+00  0.00000000E+00
  0.00000000E+00  0.00000000E+00  0.00000000E+00
  0.00000000E+00  0.00000000E+00  0.00000000E+00
  0.00000000E+00  0.00000000E+00  0.00000000E+00
  0.00000000E+00  0.00000000E+00  0.00000000E+00
  0.00000000E+00  0.00000000E+00  0.00000000E+00
  0.00000000E+00  0.00000000E+00  0.00000000E+00
  0.00000000E+00  0.00000000E+00  0.00000000E+00
  0.00000000E+00  0.00000000E+00  0.00000000E+00
  0.00000000E+00  0.00000000E+00  0.00000000E+00
  0.00000000E+00  0.00000000E+00  0.00000000E+00
  0.00000000E+00  0.00000000E+00  0.00000000E+00
  0.00000000E+00  0.00000000E+00  0.00000000E+00
  0.00000000E+00  0.00000000E+00  0.00000000E+00
  0.00000000E+00  0.00000000E+00  0.00000000E+00
  0.00000000E+00  0.00000000E+00  0.00000000E+00
  0.00000000E+00  0.00000000E+00  0.00000000E+00
  0.00000000E+00  0.00000000E+00  0.00000000E+00
  0.00000000E+00  0.00000000E+00  0.00000000E+00
  0.00000000E+00  0.00000000E+00  0.00000000E+00
  0.00000000E+00  0.00000000E+00  0.00000000E+00
  0.00000000E+00  0.00000000E+00  0.00000000E+00
  0.00000000E+00  0.00000000E+00  0.00000000E+00
  0.00000000E+00  0.00000000E+00  0.00000000E+00
  0.00000000E+00  0.00000000E+00  0.00000000E+00
  0.00000000E+00  0.00000000E+00  0.00000000E+00
  0.00000000E+00  0.00000000E+00  0.00000000E+00
  0.00000000E+00  0.00000000E+00  0.00000000E+00
  0.00000000E+00  0.00000000E+00  0.00000000E+00
  0.00000000E+00  0.00000000E+00  0.00000000E+00
  0.00000000E+00  0.00000000E+00  0.00000000E+00
  0.00000000E+00  0.00000000E+00  0.00000000E+00
  0.00000000E+00  0.00000000E+00  0.00000000E+00
  0.00000000E+00  0.00000000E+00  0.00000000E+00
  0.00000000E+00  0.00000000E+00  0.00000000E+00
  0.00000000E+00  0.00000000E+00  0.00000000E+00
  0.00000000E+00  0.00000000E+00  0.00000000E+00
  0.00000000E+00  0.00000000E+00  0.00000000E+00
  0.00000000E+00  0.00000000E+00  0.00000000E+00
  0.00000000E+00  0.00000000E+00  0.00000000E+00
  0.00000000E+00  0.00000000E+00  0.00000000E+00
  0.00000000E+00  0.00000000E+00  0.00000000E+00
  0.00000000E+00  0.00000000E+00  0.00000000E+00
  0.00000000E+00  0.00000000E+00  0.00000000E+00
  0.00000000E+00  0.00000000E+00  0.00000000E+00
  0.00000000E+00  0.00000000E+00  0.00000000E+00
  0.00000000E+00  0.00000000E+00  0.00000000E+00
  0.00000000E+00  0.00000000E+00  0.00000000E+00
  0.00000000E+00  0.00000000E+00  0.00000000E+00
  0.00000000E+00  0.00000000E+00  0.00000000E+00
  0.00000000E+00  0.00000000E+00  0.00000000E+00
  0.00000000E+00  0.00000000E+00  0.00000000E+00
  0.00000000E+00  0.00000000E+00  0.00000000E+00
  0.00000000E+00  0.00000000E+00  0.00000000E+00
  0.00000000E+00  0.00000000E+00  0.00000000E+00
  0.00000000E+00  0.00000000E+00  0.00000000E+00
  0.00000000E+00  0.00000000E+00  0.00000000E+00
  0.00000000E+00  0.00000000E+00  0.00000000E+00
  0.00000000E+00  0.00000000E+00  0.00000000E+00
  0.00000000E+00  0.00000000E+00  0.00000000E+00
