# Supplementary material for: Spontaneous dynamical disordering of borophenes in MgB2 and related metal borides
Source: Nat Commun. 2021 Nov 1;12:6268. doi: 10.1038/s41467-021-26512-4 (PMC8560812; doi:10.1038/s41467-021-26512-4)
Supplement: Supplementary file 3 — Source Data [file 41467_2021_26512_MOESM3_ESM.zip › SI_data/4x4_LM*/TaB2.POSCAR]

 B Ta                                   
   1.0000000000000000     
    12.3867239999999992    0.0000000000000000    0.0000000000000000
    -6.1933600000000002   10.7272160000000003    0.0000000000000000
     0.0000000000000000    0.0000000000000000   29.1183422874168016
   B    Ta
   128    64
Selective dynamics
Direct
  0.6654798013738059  0.8329147203453005  0.2861380071086899   T   T   T
  0.0833332500000026  0.6666667500000045  0.0573969830941294   F   F   F
  0.9166667500000045  0.8333332499999955  0.1721909492823954   F   F   F
  0.8333332499999955  0.9166667500000045  0.0573969830941294   F   F   F
  0.9166667500000045  0.8333332499999955  0.0573969830941294   F   F   F
  0.8333260881720221  0.6660440520206450  0.2860734956609932   T   T   T
  0.6666667500000045  0.0833332500000026  0.1721909492823954   F   F   F
  0.5825836336028658  0.9160019939742909  0.2868369471974503   T   T   T
  0.8333332500000026  0.6666667500000045  0.1721909492823954   F   F   F
  0.9166667500000045  0.3333332499999955  0.1721909492823954   F   F   F
  0.8333332500000026  0.6666667500000045  0.0573969830941294   F   F   F
  0.9166667500000045  0.5833332499999955  0.0573969830941294   F   F   F
  0.9151349119239427  0.5823409100222037  0.2879406290831596   T   T   T
  0.9166667500000045  0.3333332499999955  0.0573969830941294   F   F   F
  0.9166667500000045  0.5833332499999955  0.1721909492823954   F   F   F
  0.5833332500000026  0.1666667499999974  0.1721909492823954   F   F   F
  0.9157453480868512  0.3327265629657035  0.2876435144606546   T   T   T
  0.8320374561208794  0.4161608025148027  0.2879353394385262   T   T   T
  0.6665296203441073  0.3324921651359816  0.2860843972401597   T   T   T
  0.5833332500000026  0.6666667500000045  0.0573969830941294   F   F   F
  0.6661716286026049  0.0825223042217971  0.2868355632741597   T   T   T
  0.6666667500000045  0.5833332499999955  0.0573969830941294   F   F   F
  0.5831194059573264  0.4167347828334584  0.2870313073798485   T   T   T
  0.5833332500000026  0.9166667500000045  0.0573969830941294   F   F   F
  0.8328520818750889  0.1661367813499126  0.2876332573589195   T   T   T
  0.6666667500000045  0.3333332499999955  0.1721909492823954   F   F   F
  0.8329138502507689  0.9163202347329857  0.2863438887567824   T   T   T
  0.9169515604842218  0.8329242792374458  0.2861456654830690   T   T   T
  0.8333332499999955  0.9166667500000045  0.1721909492823954   F   F   F
  0.8333332500000026  0.4166667500000045  0.1721909492823954   F   F   F
  0.9166667500000045  0.0833332500000026  0.0573969830941294   F   F   F
  0.8317289039128752  0.6721309436056870  0.3986874954629158   T   T   T
  0.9167204436562599  0.0841895653190790  0.4007882870543042   T   T   T
  0.1659591299020349  0.5826814022228817  0.4013156485660048   T   T   T
  0.5896439429500404  0.6721481500516475  0.3986915776678330   T   T   T
  0.0805540016524873  0.6650979139345878  0.4013934186863821   T   T   T
  0.3337761381606725  0.6650981770827329  0.4013846043104934   T   T   T
  0.3313849147209424  0.9135295596037949  0.4007947787660839   T   T   T
  0.9112639196905334  0.5835188003104932  0.4004367556752300   T   T   T
  0.1654287276253683  0.8320456323085139  0.4012886105555467   T   T   T
  0.4214948222489312  0.5835301884625537  0.4004263170961337   T   T   T
  0.0847351123216242  0.9175605231642479  0.4009339475569931   T   T   T
  0.4158487363774697  0.8320426388053264  0.4012873784565301   T   T   T
  0.9148804797633332  0.8336654184301580  0.4007868107165393   T   T   T
  0.7526337400413468  0.7560763332241507  0.4191370533318519   T   T   T
  0.6680031917034341  0.8336779379783295  0.4007856788488553   T   T   T
  0.9143135986165376  0.3326259622219894  0.4013890509175013   T   T   T
  0.0821313072533130  0.4150350999735792  0.4013074814491944   T   T   T
  0.4152023818156749  0.0811798354752824  0.3999104308407198   T   T   T
  0.4163351032970084  0.3255625013448409  0.3987225484500669   T   T   T
  0.1633847856667430  0.0801725930372612  0.4009422501380300   T   T   T
  0.1675387725370641  0.3326330600262253  0.4013807765086526   T   T   T
  0.3368321297851793  0.4141772476478209  0.4004349865311099   T   T   T
  0.3331451677849770  0.1640108636563227  0.4007967458740538   T   T   T
  0.5820604492785506  0.9175450982943616  0.4009347754412929   T   T   T
  0.4953161130107944  0.2414511090494642  0.4191584239532347   T   T   T
  0.5800768837565258  0.1640190315242975  0.4007910035091058   T   T   T
  0.8322577490692851  0.1656871246750100  0.4012876903483900   T   T   T
  0.8265790260050849  0.4141906073728734  0.4004454785998632   T   T   T
  0.6584710062903767  0.3255761199814060  0.3987280332684264   T   T   T
  0.6660354086317639  0.0801541545069355  0.4009355367997358   T   T   T
  0.0826795290843449  0.1656952007874395  0.4012861132175658   T   T   T
  0.8333332499999955  0.1666667499999974  0.0573969830941294   F   F   F
  0.8333332500000026  0.4166667500000045  0.0573969830941294   F   F   F
  0.8333332499999955  0.1666667499999974  0.1721909492823954   F   F   F
  0.3333332499999955  0.6666667500000045  0.0573969830941294   F   F   F
  0.4166667500000045  0.5833332499999955  0.0573969830941294   F   F   F
  0.6666667500000045  0.5833332499999955  0.1721909492823954   F   F   F
  0.4154774446370908  0.3325063199524578  0.2860859567519256   T   T   T
  0.3333332499999955  0.4166667500000045  0.1721909492823954   F   F   F
  0.3336390088801267  0.4161730186084611  0.2879422718291735   T   T   T
  0.1664843968432947  0.3327330277228739  0.2876428055612479   T   T   T
  0.0833332500000026  0.4166667500000045  0.1721909492823954   F   F   F
  0.1666667499999974  0.8333332499999955  0.1721909492823954   F   F   F
  0.5833332500000026  0.4166667500000045  0.0573969830941294   F   F   F
  0.6666667500000045  0.3333332499999955  0.0573969830941294   F   F   F
  0.5833332500000026  0.4166667500000045  0.1721909492823954   F   F   F
  0.1666667499999974  0.5833332499999955  0.0573969830941294   F   F   F
  0.0822769281909217  0.6657718037939588  0.2876441472610480   T   T   T
  0.4158718755484117  0.0822371460969435  0.2863407431920919   T   T   T
  0.0827906020762299  0.4160868236827397  0.2881160377142677   T   T   T
  0.3318597633048483  0.1656406404773705  0.2861443955889627   T   T   T
  0.4166667500000045  0.3333332499999955  0.0573969830941294   F   F   F
  0.3333332499999955  0.4166667500000045  0.0573969830941294   F   F   F
  0.0827846380247550  0.1661348318253175  0.2876327145798001   T   T   T
  0.4166667500000045  0.3333332499999955  0.1721909492823954   F   F   F
  0.1666667499999974  0.0833332500000026  0.1721909492823954   F   F   F
  0.3333332499999955  0.1666667499999974  0.1721909492823954   F   F   F
  0.1658608985218919  0.0825218136670003  0.2868364462804252   T   T   T
  0.1666667499999974  0.3333332499999955  0.0573969830941294   F   F   F
  0.0833332500000026  0.4166667500000045  0.0573969830941294   F   F   F
  0.0833332500000026  0.1666667499999974  0.0573969830941294   F   F   F
  0.1666667499999974  0.0833332500000026  0.0573969830941294   F   F   F
  0.1666667499999974  0.3333332499999955  0.1721909492823954   F   F   F
  0.4166667500000045  0.5833332499999955  0.1721909492823954   F   F   F
  0.9166667500000045  0.0833332500000026  0.1721909492823954   F   F   F
  0.8328553263725098  0.9164817743605553  0.3998995979212694   T   T   T
  0.4158804746420657  0.8323537679070725  0.2876262355691352   T   T   T
  0.4167103675635602  0.5823363859143100  0.2879418781497805   T   T   T
  0.3333332499999955  0.6666667500000045  0.1721909492823954   F   F   F
  0.0829292250350164  0.9160036126291118  0.2868361573088904   T   T   T
  0.3329881923479689  0.6657592656989166  0.2876443692782686   T   T   T
  0.4166667500000045  0.8333332499999955  0.0573969830941294   F   F   F
  0.3333332499999955  0.9166667500000045  0.0573969830941294   F   F   F
  0.4166667500000045  0.8333332499999955  0.1721909492823954   F   F   F
  0.3333332499999955  0.9166667500000045  0.1721909492823954   F   F   F
  0.3325886740384547  0.9156780408167293  0.2869200370224050   T   T   T
  0.0833332499999955  0.9166667500000045  0.1721909492823954   F   F   F
  0.4166667500000045  0.0833332500000026  0.0573969830941294   F   F   F
  0.3333332499999955  0.1666667499999974  0.0573969830941294   F   F   F
  0.0833332500000026  0.1666667499999974  0.1721909492823954   F   F   F
  0.5833332500000026  0.1666667499999974  0.0573969830941294   F   F   F
  0.4166667500000045  0.0833332500000026  0.1721909492823954   F   F   F
  0.1659727720580122  0.8323548649000116  0.2876307904711410   T   T   T
  0.9161794926073910  0.0828501550824328  0.2869226210991656   T   T   T
  0.5833332500000026  0.9166667500000045  0.1721909492823954   F   F   F
  0.6666667499999974  0.8333332499999955  0.0573969830941294   F   F   F
  0.6666667499999974  0.8333332499999955  0.1721909492823954   F   F   F
  0.0833332499999955  0.9166667500000045  0.0573969830941294   F   F   F
  0.6666667500000045  0.0833332500000026  0.0573969830941294   F   F   F
  0.0833332500000026  0.6666667500000045  0.1721909492823954   F   F   F
  0.1666667499999974  0.8333332499999955  0.0573969830941294   F   F   F
  0.1666667499999974  0.5833332499999955  0.1721909492823954   F   F   F
  0.5822225573114039  0.6660332442421435  0.2860751503821604   T   T   T
  0.6656397042579627  0.5817779378231478  0.2870219950935606   T   T   T
  0.5833332500000026  0.6666667500000045  0.1721909492823954   F   F   F
  0.5832854863511159  0.1656317179794300  0.2861514829971554   T   T   T
  0.1659424490623351  0.5823876291826693  0.2881149733523145   T   T   T
  0.2496323702479017  0.7499189443643175  0.3436920921584345   T   T   T
  0.9987352100931304  0.2481243007309786  0.3436961975258868   T   T   T
  0.2495616943524297  0.7493913878876484  0.2297254960536534   T   T   T
  0.0000000000000000  0.5000000000000000  0.1147939661882660   F   F   F
  0.0000000000000000  0.0000000000000000  0.0000000000000000   F   F   F
  0.2500000000000000  0.2500000000000000  0.0000000000000000   F   F   F
  0.0000000000000000  0.2500000000000000  0.1147939661882660   F   F   F
  0.7500000000000000  0.0000000000000000  0.1147939661882660   F   F   F
  0.9994645074203419  0.4995574337476612  0.2308284534937997   T   T   T
  0.2500000000000000  0.0000000000000000  0.1147939661882660   F   F   F
  0.2493297482736807  0.9989546330428283  0.2296931262159418   T   T   T
  0.9997631805976184  0.2497823896737259  0.2297319360628407   T   T   T
  0.5000000000000000  0.5000000000000000  0.0000000000000000   F   F   F
  0.2500000000000000  0.7500000000000000  0.1147939661882660   F   F   F
  0.2500000000000000  0.0000000000000000  0.0000000000000000   F   F   F
  0.4999746489721630  0.2505801720746845  0.3392139017775264   T   T   T
  0.0000000000000000  0.5000000000000000  0.0000000000000000   F   F   F
  0.5000000000000000  0.0000000000000000  0.0000000000000000   F   F   F
  0.7500000000000000  0.7500000000000000  0.0000000000000000   F   F   F
  0.5000000000000000  0.0000000000000000  0.1147939661882660   F   F   F
  0.7503522564007099  0.2497733757063259  0.2296293497666255   T   T   T
  0.7470039943148095  0.2473826719651342  0.3440101894064611   T   T   T
  0.7500000000000000  0.2500000000000000  0.1147939661882660   F   F   F
  0.4993261984776964  0.9989354940759085  0.2296962033113843   T   T   T
  0.7493630381506620  0.9993398017871229  0.3428095130045321   T   T   T
  0.0000000000000000  0.7500000000000000  0.1147939661882660   F   F   F
  0.4990158084133682  0.9987184473414175  0.3428070716514000   T   T   T
  0.2500000000000000  0.7500000000000000  0.0000000000000000   F   F   F
  0.0001756578697609  0.7494054249741353  0.2296291880358012   T   T   T
  0.7499629164412269  0.0002253783519777  0.2296928585499103   T   T   T
  0.2500000000000000  0.2500000000000000  0.1147939661882660   F   F   F
  0.2491408468062701  0.2497713270547877  0.2296277855761346   T   T   T
  0.0000000000000000  0.2500000000000000  0.0000000000000000   F   F   F
  0.2501602497680366  0.4990068913071752  0.3448825035837615   T   T   T
  0.0000000000000000  0.0000000000000000  0.1147939661882660   F   F   F
  0.9981649575102196  0.4989920359032496  0.3448820403949355   T   T   T
  0.5000000000000000  0.2500000000000000  0.1147939661882660   F   F   F
  0.7500000000000000  0.0000000000000000  0.0000000000000000   F   F   F
  0.2497096970505694  0.2473814372782570  0.3440016030814306   T   T   T
  0.5000000000000000  0.2500000000000000  0.0000000000000000   F   F   F
  0.9986639636647041  0.7506560185006208  0.3440145049439209   T   T   T
  0.2500000000000000  0.5000000000000000  0.1147939661882660   F   F   F
  0.5013360388974135  0.7506629364906559  0.3440054995851796   T   T   T
  0.5000000000000000  0.5000000000000000  0.1147939661882660   F   F   F
  0.7499175494182069  0.7500972127509087  0.2291215341193222   T   T   T
  0.7485105110213865  0.7476460550342026  0.3392007615767696   T   T   T
  0.7500000000000000  0.7500000000000000  0.1147939661882660   F   F   F
  0.7508823279306043  0.4990487975534421  0.3426845333539390   T   T   T
  0.4989514331666882  0.7494020566365691  0.2296265922658236   T   T   T
  0.4975418358173940  0.4990448684757354  0.3427057068833150   T   T   T
  0.7496929133744956  0.4995961070275143  0.2296564901077005   T   T   T
  0.2500000000000000  0.5000000000000000  0.0000000000000000   F   F   F
  0.5000000000000000  0.7500000000000000  0.0000000000000000   F   F   F
  0.5000000000000000  0.7500000000000000  0.1147939661882660   F   F   F
  0.7500000000000000  0.5000000000000000  0.0000000000000000   F   F   F
  0.7500000000000000  0.2500000000000000  0.0000000000000000   F   F   F
  0.9993283259686052  0.9993293666350382  0.3428178505069823   T   T   T
  0.2490538725707836  0.9987152637662930  0.3428037925974508   T   T   T
  0.4994217409861434  0.2491076696471524  0.2291261184746887   T   T   T
  0.2497907962431114  0.4995569270574762  0.2308255094631235   T   T   T
  0.9999802890441245  0.0002294020218372  0.2297010524700127   T   T   T
  0.0000000000000000  0.7500000000000000  0.0000000000000000   F   F   F
  0.7500000000000000  0.5000000000000000  0.1147939661882660   F   F   F
  0.4996154776322896  0.4995812152626158  0.2296597645936771   T   T   T

  0.00000000E+00  0.00000000E+00  0.00000000E+00
  0.00000000E+00  0.00000000E+00  0.00000000E+00
  0.00000000E+00  0.00000000E+00  0.00000000E+00
  0.00000000E+00  0.00000000E+00  0.00000000E+00
  0.00000000E+00  0.00000000E+00  0.00000000E+00
  0.00000000E+00  0.00000000E+00  0.00000000E+00
  0.00000000E+00  0.00000000E+00  0.00000000E+00
  0.00000000E+00  0.00000000E+00  0.00000000E+00
  0.00000000E+00  0.00000000E+00  0.00000000E+00
  0.00000000E+00  0.00000000E+00  0.00000000E+00
  0.00000000E+00  0.00000000E+00  0.00000000E+00
  0.00000000E+00  0.00000000E+00  0.00000000E+00
  0.00000000E+00  0.00000000E+00  0.00000000E+00
  0.00000000E+00  0.00000000E+00  0.00000000E+00
  0.00000000E+00  0.00000000E+00  0.00000000E+00
  0.00000000E+00  0.00000000E+00  0.00000000E+00
  0.00000000E+00  0.00000000E+00  0.00000000E+00
  0.00000000E+00  0.00000000E+00  0.00000000E+00
  0.00000000E+00  0.00000000E+00  0.00000000E+00
  0.00000000E+00  0.00000000E+00  0.00000000E+00
  0.00000000E+00  0.00000000E+00  0.00000000E+00
  0.00000000E+00  0.00000000E+00  0.00000000E+00
  0.00000000E+00  0.00000000E+00  0.00000000E+00
  0.00000000E+00  0.00000000E+00  0.00000000E+00
  0.00000000E+00  0.00000000E+00  0.00000000E+00
  0.00000000E+00  0.00000000E+00  0.00000000E+00
  0.00000000E+00  0.00000000E+00  0.00000000E+00
  0.00000000E+00  0.00000000E+00  0.00000000E+00
  0.00000000E+00  0.00000000E+00  0.00000000E+00
  0.00000000E+00  0.00000000E+00  0.00000000E+00
  0.00000000E+00  0.00000000E+00  0.00000000E+00
  0.00000000E+00  0.00000000E+00  0.00000000E+00
  0.00000000E+00  0.00000000E+00  0.00000000E+00
  0.00000000E+00  0.00000000E+00  0.00000000E+00
  0.00000000E+00  0.00000000E+00  0.00000000E+00
  0.00000000E+00  0.00000000E+00  0.00000000E+00
  0.00000000E+00  0.00000000E+00  0.00000000E+00
  0.00000000E+00  0.00000000E+00  0.00000000E+00
  0.00000000E+00  0.00000000E+00  0.00000000E+00
  0.00000000E+00  0.00000000E+00  0.00000000E+00
  0.00000000E+00  0.00000000E+00  0.00000000E+00
  0.00000000E+00  0.00000000E+00  0.00000000E+00
  0.00000000E+00  0.00000000E+00  0.00000000E+00
  0.00000000E+00  0.00000000E+00  0.00000000E+00
  0.00000000E+00  0.00000000E+00  0.00000000E+00
  0.00000000E+00  0.00000000E+00  0.00000000E+00
  0.00000000E+00  0.00000000E+00  0.00000000E+00
  0.00000000E+00  0.00000000E+00  0.00000000E+00
  0.00000000E+00  0.00000000E+00  0.00000000E+00
  0.00000000E+00  0.00000000E+00  0.00000000E+00
  0.00000000E+00  0.00000000E+00  0.00000000E+00
  0.00000000E+00  0.00000000E+00  0.00000000E+00
  0.00000000E+00  0.00000000E+00  0.00000000E+00
  0.00000000E+00  0.00000000E+00  0.00000000E+00
  0.00000000E+00  0.00000000E+00  0.00000000E+00
  0.00000000E+00  0.00000000E+00  0.00000000E+00
  0.00000000E+00  0.00000000E+00  0.00000000E+00
  0.00000000E+00  0.00000000E+00  0.00000000E+00
  0.00000000E+00  0.00000000E+00  0.00000000E+00
  0.00000000E+00  0.00000000E+00  0.00000000E+00
  0.00000000E+00  0.00000000E+00  0.00000000E+00
  0.00000000E+00  0.00000000E+00  0.00000000E+00
  0.00000000E+00  0.00000000E+00  0.00000000E+00
  0.00000000E+00  0.00000000E+00  0.00000000E+00
  0.00000000E+00  0.00000000E+00  0.00000000E+00
  0.00000000E+00  0.00000000E+00  0.00000000E+00
  0.00000000E+00  0.00000000E+00  0.00000000E+00
  0.00000000E+00  0.00000000E+00  0.00000000E+00
  0.00000000E+00  0.00000000E+00  0.00000000E+00
  0.00000000E+00  0.00000000E+00  0.00000000E+00
  0.00000000E+00  0.00000000E+00  0.00000000E+00
  0.00000000E+00  0.00000000E+00  0.00000000E+00
  0.00000000E+00  0.00000000E+00  0.00000000E+00
  0.00000000E+00  0.00000000E+00  0.00000000E+00
  0.00000000E+00  0.00000000E+00  0.00000000E+00
  0.00000000E+00  0.00000000E+00  0.00000000E+00
  0.00000000E+00  0.00000000E+00  0.00000000E+00
  0.00000000E+00  0.00000000E+00  0.00000000E+00
  0.00000000E+00  0.00000000E+00  0.00000000E+00
  0.00000000E+00  0.00000000E+00  0.00000000E+00
  0.00000000E+00  0.00000000E+00  0.00000000E+00
  0.00000000E+00  0.00000000E+00  0.00000000E+00
  0.00000000E+00  0.00000000E+00  0.00000000E+00
  0.00000000E+00  0.00000000E+00  0.00000000E+00
  0.00000000E+00  0.00000000E+00  0.00000000E+00
  0.00000000E+00  0.00000000E+00  0.00000000E+00
  0.00000000E+00  0.00000000E+00  0.00000000E+00
  0.00000000E+00  0.00000000E+00  0.00000000E+00
  0.00000000E+00  0.00000000E+00  0.00000000E+00
  0.00000000E+00  0.00000000E+00  0.00000000E+00
  0.00000000E+00  0.00000000E+00  0.00000000E+00
  0.00000000E+00  0.00000000E+00  0.00000000E+00
  0.00000000E+00  0.00000000E+00  0.00000000E+00
  0.00000000E+00  0.00000000E+00  0.00000000E+00
  0.00000000E+00  0.00000000E+00  0.00000000E+00
  0.00000000E+00  0.00000000E+00  0.00000000E+00
  0.00000000E+00  0.00000000E+00  0.00000000E+00
  0.00000000E+00  0.00000000E+00  0.00000000E+00
  0.00000000E+00  0.00000000E+00  0.00000000E+00
  0.00000000E+00  0.00000000E+00  0.00000000E+00
  0.00000000E+00  0.00000000E+00  0.00000000E+00
  0.00000000E+00  0.00000000E+00  0.00000000E+00
  0.00000000E+00  0.00000000E+00  0.00000000E+00
  0.00000000E+00  0.00000000E+00  0.00000000E+00
  0.00000000E+00  0.00000000E+00  0.00000000E+00
  0.00000000E+00  0.00000000E+00  0.00000000E+00
  0.00000000E+00  0.00000000E+00  0.00000000E+00
  0.00000000E+00  0.00000000E+00  0.00000000E+00
  0.00000000E+00  0.00000000E+00  0.00000000E+00
  0.00000000E+00  0.00000000E+00  0.00000000E+00
  0.00000000E+00  0.00000000E+00  0.00000000E+00
  0.00000000E+00  0.00000000E+00  0.00000000E+00
  0.00000000E+00  0.00000000E+00  0.00000000E+00
  0.00000000E+00  0.00000000E+00  0.00000000E+00
  0.00000000E+00  0.00000000E+00  0.00000000E+00
  0.00000000E+00  0.00000000E+00  0.00000000E+00
  0.00000000E+00  0.00000000E+00  0.00000000E+00
  0.00000000E+00  0.00000000E+00  0.00000000E+00
  0.00000000E+00  0.00000000E+00  0.00000000E+00
  0.00000000E+00  0.00000000E+00  0.00000000E+00
  0.00000000E+00  0.00000000E+00  0.00000000E+00
  0.00000000E+00  0.00000000E+00  0.00000000E+00
  0.00000000E+00  0.00000000E+00  0.00000000E+00
  0.00000000E+00  0.00000000E+00  0.00000000E+00
  0.00000000E+00  0.00000000E+00  0.00000000E+00
  0.00000000E+00  0.00000000E+00  0.00000000E+00
  0.00000000E+00  0.00000000E+00  0.00000000E+00
  0.00000000E+00  0.00000000E+00  0.00000000E+00
  0.00000000E+00  0.00000000E+00  0.00000000E+00
  0.00000000E+00  0.00000000E+00  0.00000000E+00
  0.00000000E+00  0.00000000E+00  0.00000000E+00
  0.00000000E+00  0.00000000E+00  0.00000000E+00
  0.00000000E+00  0.00000000E+00  0.00000000E+00
  0.00000000E+00  0.00000000E+00  0.00000000E+00
  0.00000000E+00  0.00000000E+00  0.00000000E+00
  0.00000000E+00  0.00000000E+00  0.00000000E+00
  0.00000000E+00  0.00000000E+00  0.00000000E+00
  0.00000000E+00  0.00000000E+00  0.00000000E+00
  0.00000000E+00  0.00000000E+00  0.00000000E+00
  0.00000000E+00  0.00000000E+00  0.00000000E+00
  0.00000000E+00  0.00000000E+00  0.00000000E+00
  0.00000000E+00  0.00000000E+00  0.00000000E+00
  0.00000000E+00  0.00000000E+00  0.00000000E+00
  0.00000000E+00  0.00000000E+00  0.00000000E+00
  0.00000000E+00  0.00000000E+00  0.00000000E+00
  0.00000000E+00  0.00000000E+00  0.00000000E+00
  0.00000000E+00  0.00000000E+00  0.00000000E+00
  0.00000000E+00  0.00000000E+00  0.00000000E+00
  0.00000000E+00  0.00000000E+00  0.00000000E+00
  0.00000000E+00  0.00000000E+00  0.00000000E+00
  0.00000000E+00  0.00000000E+00  0.00000000E+00
  0.00000000E+00  0.00000000E+00  0.00000000E+00
  0.00000000E+00  0.00000000E+00  0.00000000E+00
  0.00000000E+00  0.00000000E+00  0.00000000E+00
  0.00000000E+00  0.00000000E+00  0.00000000E+00
  0.00000000E+00  0.00000000E+00  0.00000000E+00
  0.00000000E+00  0.00000000E+00  0.00000000E+00
  0.00000000E+00  0.00000000E+00  0.00000000E+00
  0.00000000E+00  0.00000000E+00  0.00000000E+00
  0.00000000E+00  0.00000000E+00  0.00000000E+00
  0.00000000E+00  0.00000000E+00  0.00000000E+00
  0.00000000E+00  0.00000000E+00  0.00000000E+00
  0.00000000E+00  0.00000000E+00  0.00000000E+00
  0.00000000E+00  0.00000000E+00  0.00000000E+00
  0.00000000E+00  0.00000000E+00  0.00000000E+00
  0.00000000E+00  0.00000000E+00  0.00000000E+00
  0.00000000E+00  0.00000000E+00  0.00000000E+00
  0.00000000E+00  0.00000000E+00  0.00000000E+00
  0.00000000E+00  0.00000000E+00  0.00000000E+00
  0.00000000E+00  0.00000000E+00  0.00000000E+00
  0.00000000E+00  0.00000000E+00  0.00000000E+00
  0.00000000E+00  0.00000000E+00  0.00000000E+00
  0.00000000E+00  0.00000000E+00  0.00000000E+00
  0.00000000E+00  0.00000000E+00  0.00000000E+00
  0.00000000E+00  0.00000000E+00  0.00000000E+00
  0.00000000E+00  0.00000000E+00  0.00000000E+00
  0.00000000E+00  0.00000000E+00  0.00000000E+00
  0.00000000E+00  0.00000000E+00  0.00000000E+00
  0.00000000E+00  0.00000000E+00  0.00000000E+00
  0.00000000E+00  0.00000000E+00  0.00000000E+00
  0.00000000E+00  0.00000000E+00  0.00000000E+00
  0.00000000E+00  0.00000000E+00  0.00000000E+00
  0.00000000E+00  0.00000000E+00  0.00000000E+00
  0.00000000E+00  0.00000000E+00  0.00000000E+00
  0.00000000E+00  0.00000000E+00  0.00000000E+00
  0.00000000E+00  0.00000000E+00  0.00000000E+00
  0.00000000E+00  0.00000000E+00  0.00000000E+00
  0.00000000E+00  0.00000000E+00  0.00000000E+00
  0.00000000E+00  0.00000000E+00  0.00000000E+00
  0.00000000E+00  0.00000000E+00  0.00000000E+00
  0.00000000E+00  0.00000000E+00  0.00000000E+00
  0.00000000E+00  0.00000000E+00  0.00000000E+00
