# Supplementary material for: Spontaneous dynamical disordering of borophenes in MgB2 and related metal borides
Source: Nat Commun. 2021 Nov 1;12:6268. doi: 10.1038/s41467-021-26512-4 (PMC8560812; doi:10.1038/s41467-021-26512-4)
Supplement: Supplementary file 3 — Source Data [file 41467_2021_26512_MOESM3_ESM.zip › SI_data/4x4_LM*/NbB2.POSCAR]

 B Nb                                   
   1.0000000000000000     
    12.5080240000000007    0.0000000000000000    0.0000000000000000
    -6.2540120000000003   10.8322679999999991    0.0000000000000000
     0.0000000000000000    0.0000000000000000   29.1183422874168016
   B    Nb
   128    64
Selective dynamics
Direct
  0.5830493671235075  0.9168036170021239  0.2866838654501791   T   T   T
  0.1666667500000045  0.5833332500000026  0.0573093407422860   F   F   F
  0.8333332500000026  0.9166667500000045  0.1719280222268509   F   F   F
  0.9166667500000045  0.8333332499999955  0.0573093407422860   F   F   F
  0.8333332500000026  0.9166667500000045  0.0573093407422860   F   F   F
  0.9156008125368729  0.5831301105388889  0.2879228137230996   T   T   T
  0.5833332500000026  0.1666667500000045  0.1719280222268509   F   F   F
  0.6658603371838225  0.8337073691084456  0.2859279251838416   T   T   T
  0.9166667500000045  0.5833332500000026  0.1719280222268509   F   F   F
  0.8333332500000026  0.4166667500000045  0.1719280222268509   F   F   F
  0.9166667500000045  0.5833332500000026  0.0573093407422860   F   F   F
  0.8333332500000026  0.6666667500000045  0.0573093407422860   F   F   F
  0.8335596091702655  0.6665864256853453  0.2860637391286716   T   T   T
  0.8333332500000026  0.4166667500000045  0.0573093407422860   F   F   F
  0.8333332500000026  0.6666667500000045  0.1719280222268509   F   F   F
  0.6666667500000045  0.0833332500000026  0.1719280222268509   F   F   F
  0.8325665553174062  0.4170628737147410  0.2879248899620919   T   T   T
  0.9162770374286211  0.3337384500067486  0.2875995789967334   T   T   T
  0.5836487290375061  0.4178279339060325  0.2872476963224315   T   T   T
  0.6666667500000045  0.5833332500000026  0.0573093407422860   F   F   F
  0.5837176826268404  0.1664810563235264  0.2859301224760173   T   T   T
  0.5833332500000026  0.6666667500000045  0.0573093407422860   F   F   F
  0.6670719577616850  0.3336038865973805  0.2860650135151062   T   T   T
  0.6666667500000045  0.8333332499999955  0.0573093407422860   F   F   F
  0.9166745329334276  0.0838849340512340  0.2868050988936801   T   T   T
  0.5833332500000026  0.4166667500000045  0.1719280222268509   F   F   F
  0.9173280551202723  0.8337068120877049  0.2859292989830209   T   T   T
  0.8335137181870067  0.9175464742667856  0.2860760157871027   T   T   T
  0.9166667500000045  0.8333332499999955  0.1719280222268509   F   F   F
  0.9166667500000045  0.3333332499999955  0.1719280222268509   F   F   F
  0.8333332500000026  0.1666667500000045  0.0573093407422860   F   F   F
  0.8338147728588012  0.6755248712260595  0.3990676407898448   T   T   T
  0.9175055731643695  0.0858001772720129  0.4009533853226372   T   T   T
  0.1665728501990884  0.5839521864429429  0.4017100354869214   T   T   T
  0.5909322023019996  0.6755158640429855  0.3990594943141019   T   T   T
  0.0810406246783870  0.6665601239523582  0.4017132861179959   T   T   T
  0.3347363818147215  0.6665565721793953  0.4017100243570795   T   T   T
  0.3318404775324595  0.9144751539190423  0.4009515729826632   T   T   T
  0.9118385089016385  0.5854330665766625  0.4005362731151862   T   T   T
  0.1661571008768519  0.8335320687528736  0.4014837592444991   T   T   T
  0.4228187880854293  0.5854455832112393  0.4005253190616287   T   T   T
  0.0856523446827921  0.9191798632488144  0.4011978726010454   T   T   T
  0.4165735538174147  0.8335127601276398  0.4014858497241818   T   T   T
  0.9153007926565166  0.8357128318593183  0.4011933431134835   T   T   T
  0.7547520486786468  0.7602906685994313  0.4189592715825725   T   T   T
  0.6696270815059506  0.8357118453317156  0.4011973994593845   T   T   T
  0.9146224306929582  0.3337276645271317  0.4017152046693440   T   T   T
  0.0827647596375840  0.4163369031239910  0.4017112276635686   T   T   T
  0.4155992298747506  0.0819834651270241  0.4001904816561179   T   T   T
  0.4155624603227537  0.3247659308420907  0.3990587156959862   T   T   T
  0.1637273191302597  0.0811480952349442  0.4012009486367418   T   T   T
  0.1683252178338392  0.3337319653460042  0.4017110110323827   T   T   T
  0.3375166740116171  0.4148395629484511  0.4005239306010537   T   T   T
  0.3340682501153296  0.1645833157952836  0.4011980703426374   T   T   T
  0.5827258304173526  0.9191368509719453  0.4012012259183493   T   T   T
  0.4946113420217770  0.2400117131781272  0.4189589597164201   T   T   T
  0.5797276213474021  0.1645683304425773  0.4011947428868297   T   T   T
  0.8327731811867736  0.1667547204095428  0.4014851057111883   T   T   T
  0.8265489623330353  0.4148537710632070  0.4005365502804352   T   T   T
  0.6584371605651071  0.3247650813103249  0.3990674266319871   T   T   T
  0.6666207725286100  0.0811067741393927  0.4011973111638198   T   T   T
  0.0832056182054899  0.1667739003427613  0.4014867481013766   T   T   T
  0.9166667500000045  0.0833332500000026  0.0573093407422860   F   F   F
  0.9166667500000045  0.3333332499999955  0.0573093407422860   F   F   F
  0.9166667500000045  0.0833332500000026  0.1719280222268509   F   F   F
  0.4166667500000045  0.5833332500000026  0.0573093407422860   F   F   F
  0.3333332500000026  0.6666667500000045  0.0573093407422860   F   F   F
  0.5833332500000026  0.6666667500000045  0.1719280222268509   F   F   F
  0.3339606914620674  0.4170717084194280  0.2879268806460331   T   T   T
  0.4166667500000045  0.3333332499999955  0.1719280222268509   F   F   F
  0.4160103835326012  0.3336105988247553  0.2860610449149732   T   T   T
  0.0832342931661003  0.4170181480015955  0.2881222307686713   T   T   T
  0.1666667499999974  0.3333332499999955  0.1719280222268509   F   F   F
  0.0833332500000026  0.9166667500000045  0.1719280222268509   F   F   F
  0.6666667500000045  0.3333332499999955  0.0573093407422860   F   F   F
  0.5833332500000026  0.4166667500000045  0.0573093407422860   F   F   F
  0.6666667500000045  0.3333332499999955  0.1719280222268509   F   F   F
  0.0833332500000026  0.6666667500000045  0.0573093407422860   F   F   F
  0.1663129891135284  0.5831738130628210  0.2881203197957802   T   T   T
  0.3322480877921663  0.1664832992019498  0.2859279620708790   T   T   T
  0.1669229222164503  0.3337508855358280  0.2875956951552965   T   T   T
  0.4160638642662491  0.0826467248149356  0.2860762010765612   T   T   T
  0.3333332500000026  0.4166667500000045  0.0573093407422860   F   F   F
  0.4166667500000045  0.3333332499999955  0.0573093407422860   F   F   F
  0.1663408513908280  0.0833917947061735  0.2866837268205273   T   T   T
  0.3333332500000026  0.4166667500000045  0.1719280222268509   F   F   F
  0.0833332500000026  0.1666667500000045  0.1719280222268509   F   F   F
  0.4166667500000045  0.0833332500000026  0.1719280222268509   F   F   F
  0.0833100967686278  0.1671746206436708  0.2874193082395919   T   T   T
  0.0833332500000026  0.4166667500000045  0.0573093407422860   F   F   F
  0.1666667499999974  0.3333332499999955  0.0573093407422860   F   F   F
  0.1666667499999974  0.0833332500000026  0.0573093407422860   F   F   F
  0.0833332500000026  0.1666667500000045  0.0573093407422860   F   F   F
  0.0833332500000026  0.4166667500000045  0.1719280222268509   F   F   F
  0.3333332500000026  0.6666667500000045  0.1719280222268509   F   F   F
  0.8333332500000026  0.1666667500000045  0.1719280222268509   F   F   F
  0.8337630411692771  0.9183106055026968  0.4001902191981301   T   T   T
  0.3328870770918755  0.9163094073763602  0.2868047244462915   T   T   T
  0.3332709507608769  0.6664462028680305  0.2875954185958420   T   T   T
  0.4166667500000045  0.5833332500000026  0.1719280222268509   F   F   F
  0.1662473624451195  0.8330185291791992  0.2874205880793994   T   T   T
  0.4169877930385866  0.5831252081601690  0.2879260993383781   T   T   T
  0.3333332499999955  0.9166667500000045  0.0573093407422860   F   F   F
  0.4166667500000045  0.8333332499999955  0.0573093407422860   F   F   F
  0.3333332499999955  0.9166667500000045  0.1719280222268509   F   F   F
  0.4166667500000045  0.8333332499999955  0.1719280222268509   F   F   F
  0.4162357811942599  0.8330230547762270  0.2874184928139982   T   T   T
  0.1666667499999974  0.8333332499999955  0.1719280222268509   F   F   F
  0.3333332500000026  0.1666667500000045  0.0573093407422860   F   F   F
  0.4166667500000045  0.0833332500000026  0.0573093407422860   F   F   F
  0.1666667499999974  0.0833332500000026  0.1719280222268509   F   F   F
  0.6666667500000045  0.0833332500000026  0.0573093407422860   F   F   F
  0.3333332500000026  0.1666667500000045  0.1719280222268509   F   F   F
  0.0832249749905642  0.9168077798727339  0.2866843607256584   T   T   T
  0.8333291181806857  0.1671757780434220  0.2874211259886010   T   T   T
  0.6666667500000045  0.8333332499999955  0.1719280222268509   F   F   F
  0.5833332500000026  0.9166667500000045  0.0573093407422860   F   F   F
  0.5833332500000026  0.9166667500000045  0.1719280222268509   F   F   F
  0.1666667499999974  0.8333332499999955  0.0573093407422860   F   F   F
  0.5833332500000026  0.1666667500000045  0.0573093407422860   F   F   F
  0.1666667500000045  0.5833332500000026  0.1719280222268509   F   F   F
  0.0833332500000026  0.9166667500000045  0.0573093407422860   F   F   F
  0.0833332500000026  0.6666667500000045  0.1719280222268509   F   F   F
  0.6659164507154145  0.5823643979949935  0.2872485116051067   T   T   T
  0.5824962457183247  0.6665775664140767  0.2860601341740292   T   T   T
  0.6666667500000045  0.5833332500000026  0.1719280222268509   F   F   F
  0.6665175827136878  0.0833882389264531  0.2866840370894224   T   T   T
  0.0826335253198351  0.6664532303388171  0.2875979832877746   T   T   T
  0.2500680086838187  0.7508215270101033  0.3435966679439773   T   T   T
  0.9993719299214163  0.2494255690871086  0.3435994360573247   T   T   T
  0.2498206985256530  0.7499171958921380  0.2292652936297088   T   T   T
  0.0000000000000000  0.5000000000000000  0.1146186814845649   F   F   F
  0.0000000000000000  0.0000000000000000  0.0000000000000000   F   F   F
  0.2500000000000000  0.2500000000000000  0.0000000000000000   F   F   F
  0.0000000000000000  0.2500000000000000  0.1146186814845649   F   F   F
  0.7500000000000000  0.0000000000000000  0.1146186814845649   F   F   F
  0.0000487672677068  0.5000546115284550  0.2303288558406607   T   T   T
  0.2500000000000000  0.0000000000000000  0.1146186814845649   F   F   F
  0.2496575942228816  0.9995226882934887  0.2292081730051692   T   T   T
  0.9999539653571219  0.2501853770472735  0.2292648808524405   T   T   T
  0.5000000000000000  0.5000000000000000  0.0000000000000000   F   F   F
  0.2500000000000000  0.7500000000000000  0.1146186814845649   F   F   F
  0.2500000000000000  0.0000000000000000  0.0000000000000000   F   F   F
  0.4998198414930286  0.2502890347552622  0.3386358759974115   T   T   T
  0.0000000000000000  0.5000000000000000  0.0000000000000000   F   F   F
  0.5000000000000000  0.0000000000000000  0.0000000000000000   F   F   F
  0.7500000000000000  0.7500000000000000  0.0000000000000000   F   F   F
  0.5000000000000000  0.0000000000000000  0.1146186814845649   F   F   F
  0.7507010302871464  0.2503540320773254  0.2292094241386167   T   T   T
  0.7473742517562343  0.2482498985383899  0.3438468866050925   T   T   T
  0.7500000000000000  0.2500000000000000  0.1146186814845649   F   F   F
  0.4995794168767915  0.9995235418104969  0.2292080783293358   T   T   T
  0.7500458284603013  0.0007423712568979  0.3425676079786655   T   T   T
  0.0000000000000000  0.7500000000000000  0.1146186814845649   F   F   F
  0.4993937318690698  0.9995051270650706  0.3425712574077764   T   T   T
  0.2500000000000000  0.7500000000000000  0.0000000000000000   F   F   F
  0.0003983536768288  0.7497506126653164  0.2292104274705267   T   T   T
  0.7501852939215183  0.0005756529375986  0.2292065445106743   T   T   T
  0.2500000000000000  0.2500000000000000  0.1146186814845649   F   F   F
  0.2493719804796584  0.2503576645538388  0.2292108989247836   T   T   T
  0.0000000000000000  0.2500000000000000  0.0000000000000000   F   F   F
  0.2506622617451626  0.5001285959940063  0.3450303875878120   T   T   T
  0.0000000000000000  0.0000000000000000  0.1146186814845649   F   F   F
  0.9987641185446421  0.5001259855069691  0.3450239567646136   T   T   T
  0.5000000000000000  0.2500000000000000  0.1146186814845649   F   F   F
  0.7500000000000000  0.0000000000000000  0.0000000000000000   F   F   F
  0.2501838138108283  0.2482588094876661  0.3438319441120825   T   T   T
  0.5000000000000000  0.2500000000000000  0.0000000000000000   F   F   F
  0.9992493991194564  0.7520004940758298  0.3438456511718258   T   T   T
  0.2500000000000000  0.5000000000000000  0.1146186814845649   F   F   F
  0.5020495732844239  0.7519915163839528  0.3438309893977731   T   T   T
  0.5000000000000000  0.5000000000000000  0.1146186814845649   F   F   F
  0.7500956679598332  0.7504629049925526  0.2286133992219419   T   T   T
  0.7496469615854053  0.7499413163151232  0.3386375087978521   T   T   T
  0.7500000000000000  0.7500000000000000  0.1146186814845649   F   F   F
  0.7520718674034725  0.5001215230658644  0.3427516973090974   T   T   T
  0.4990663454207578  0.7497437148215980  0.2292107043544149   T   T   T
  0.4973818218706469  0.5001245762711974  0.3427640908946472   T   T   T
  0.7498399127351902  0.5000480005734573  0.2291446227845739   T   T   T
  0.2500000000000000  0.5000000000000000  0.0000000000000000   F   F   F
  0.5000000000000000  0.7500000000000000  0.0000000000000000   F   F   F
  0.5000000000000000  0.7500000000000000  0.1146186814845649   F   F   F
  0.7500000000000000  0.5000000000000000  0.0000000000000000   F   F   F
  0.7500000000000000  0.2500000000000000  0.0000000000000000   F   F   F
  0.0000164258749251  0.0007443398925133  0.3425701186962726   T   T   T
  0.2494269495375931  0.9995071411758261  0.3425672967303299   T   T   T
  0.4996822391758329  0.2496362448885563  0.2286128811187353   T   T   T
  0.2496976071711927  0.5000543666880191  0.2303276744390175   T   T   T
  0.0001055186386552  0.0005758891767371  0.2292069464625754   T   T   T
  0.0000000000000000  0.7500000000000000  0.0000000000000000   F   F   F
  0.7500000000000000  0.5000000000000000  0.1146186814845649   F   F   F
  0.4999507602813651  0.5000463539957991  0.2291451657447894   T   T   T

  0.00000000E+00  0.00000000E+00  0.00000000E+00
  0.00000000E+00  0.00000000E+00  0.00000000E+00
  0.00000000E+00  0.00000000E+00  0.00000000E+00
  0.00000000E+00  0.00000000E+00  0.00000000E+00
  0.00000000E+00  0.00000000E+00  0.00000000E+00
  0.00000000E+00  0.00000000E+00  0.00000000E+00
  0.00000000E+00  0.00000000E+00  0.00000000E+00
  0.00000000E+00  0.00000000E+00  0.00000000E+00
  0.00000000E+00  0.00000000E+00  0.00000000E+00
  0.00000000E+00  0.00000000E+00  0.00000000E+00
  0.00000000E+00  0.00000000E+00  0.00000000E+00
  0.00000000E+00  0.00000000E+00  0.00000000E+00
  0.00000000E+00  0.00000000E+00  0.00000000E+00
  0.00000000E+00  0.00000000E+00  0.00000000E+00
  0.00000000E+00  0.00000000E+00  0.00000000E+00
  0.00000000E+00  0.00000000E+00  0.00000000E+00
  0.00000000E+00  0.00000000E+00  0.00000000E+00
  0.00000000E+00  0.00000000E+00  0.00000000E+00
  0.00000000E+00  0.00000000E+00  0.00000000E+00
  0.00000000E+00  0.00000000E+00  0.00000000E+00
  0.00000000E+00  0.00000000E+00  0.00000000E+00
  0.00000000E+00  0.00000000E+00  0.00000000E+00
  0.00000000E+00  0.00000000E+00  0.00000000E+00
  0.00000000E+00  0.00000000E+00  0.00000000E+00
  0.00000000E+00  0.00000000E+00  0.00000000E+00
  0.00000000E+00  0.00000000E+00  0.00000000E+00
  0.00000000E+00  0.00000000E+00  0.00000000E+00
  0.00000000E+00  0.00000000E+00  0.00000000E+00
  0.00000000E+00  0.00000000E+00  0.00000000E+00
  0.00000000E+00  0.00000000E+00  0.00000000E+00
  0.00000000E+00  0.00000000E+00  0.00000000E+00
  0.00000000E+00  0.00000000E+00  0.00000000E+00
  0.00000000E+00  0.00000000E+00  0.00000000E+00
  0.00000000E+00  0.00000000E+00  0.00000000E+00
  0.00000000E+00  0.00000000E+00  0.00000000E+00
  0.00000000E+00  0.00000000E+00  0.00000000E+00
  0.00000000E+00  0.00000000E+00  0.00000000E+00
  0.00000000E+00  0.00000000E+00  0.00000000E+00
  0.00000000E+00  0.00000000E+00  0.00000000E+00
  0.00000000E+00  0.00000000E+00  0.00000000E+00
  0.00000000E+00  0.00000000E+00  0.00000000E+00
  0.00000000E+00  0.00000000E+00  0.00000000E+00
  0.00000000E+00  0.00000000E+00  0.00000000E+00
  0.00000000E+00  0.00000000E+00  0.00000000E+00
  0.00000000E+00  0.00000000E+00  0.00000000E+00
  0.00000000E+00  0.00000000E+00  0.00000000E+00
  0.00000000E+00  0.00000000E+00  0.00000000E+00
  0.00000000E+00  0.00000000E+00  0.00000000E+00
  0.00000000E+00  0.00000000E+00  0.00000000E+00
  0.00000000E+00  0.00000000E+00  0.00000000E+00
  0.00000000E+00  0.00000000E+00  0.00000000E+00
  0.00000000E+00  0.00000000E+00  0.00000000E+00
  0.00000000E+00  0.00000000E+00  0.00000000E+00
  0.00000000E+00  0.00000000E+00  0.00000000E+00
  0.00000000E+00  0.00000000E+00  0.00000000E+00
  0.00000000E+00  0.00000000E+00  0.00000000E+00
  0.00000000E+00  0.00000000E+00  0.00000000E+00
  0.00000000E+00  0.00000000E+00  0.00000000E+00
  0.00000000E+00  0.00000000E+00  0.00000000E+00
  0.00000000E+00  0.00000000E+00  0.00000000E+00
  0.00000000E+00  0.00000000E+00  0.00000000E+00
  0.00000000E+00  0.00000000E+00  0.00000000E+00
  0.00000000E+00  0.00000000E+00  0.00000000E+00
  0.00000000E+00  0.00000000E+00  0.00000000E+00
  0.00000000E+00  0.00000000E+00  0.00000000E+00
  0.00000000E+00  0.00000000E+00  0.00000000E+00
  0.00000000E+00  0.00000000E+00  0.00000000E+00
  0.00000000E+00  0.00000000E+00  0.00000000E+00
  0.00000000E+00  0.00000000E+00  0.00000000E+00
  0.00000000E+00  0.00000000E+00  0.00000000E+00
  0.00000000E+00  0.00000000E+00  0.00000000E+00
  0.00000000E+00  0.00000000E+00  0.00000000E+00
  0.00000000E+00  0.00000000E+00  0.00000000E+00
  0.00000000E+00  0.00000000E+00  0.00000000E+00
  0.00000000E+00  0.00000000E+00  0.00000000E+00
  0.00000000E+00  0.00000000E+00  0.00000000E+00
  0.00000000E+00  0.00000000E+00  0.00000000E+00
  0.00000000E+00  0.00000000E+00  0.00000000E+00
  0.00000000E+00  0.00000000E+00  0.00000000E+00
  0.00000000E+00  0.00000000E+00  0.00000000E+00
  0.00000000E+00  0.00000000E+00  0.00000000E+00
  0.00000000E+00  0.00000000E+00  0.00000000E+00
  0.00000000E+00  0.00000000E+00  0.00000000E+00
  0.00000000E+00  0.00000000E+00  0.00000000E+00
  0.00000000E+00  0.00000000E+00  0.00000000E+00
  0.00000000E+00  0.00000000E+00  0.00000000E+00
  0.00000000E+00  0.00000000E+00  0.00000000E+00
  0.00000000E+00  0.00000000E+00  0.00000000E+00
  0.00000000E+00  0.00000000E+00  0.00000000E+00
  0.00000000E+00  0.00000000E+00  0.00000000E+00
  0.00000000E+00  0.00000000E+00  0.00000000E+00
  0.00000000E+00  0.00000000E+00  0.00000000E+00
  0.00000000E+00  0.00000000E+00  0.00000000E+00
  0.00000000E+00  0.00000000E+00  0.00000000E+00
  0.00000000E+00  0.00000000E+00  0.00000000E+00
  0.00000000E+00  0.00000000E+00  0.00000000E+00
  0.00000000E+00  0.00000000E+00  0.00000000E+00
  0.00000000E+00  0.00000000E+00  0.00000000E+00
  0.00000000E+00  0.00000000E+00  0.00000000E+00
  0.00000000E+00  0.00000000E+00  0.00000000E+00
  0.00000000E+00  0.00000000E+00  0.00000000E+00
  0.00000000E+00  0.00000000E+00  0.00000000E+00
  0.00000000E+00  0.00000000E+00  0.00000000E+00
  0.00000000E+00  0.00000000E+00  0.00000000E+00
  0.00000000E+00  0.00000000E+00  0.00000000E+00
  0.00000000E+00  0.00000000E+00  0.00000000E+00
  0.00000000E+00  0.00000000E+00  0.00000000E+00
  0.00000000E+00  0.00000000E+00  0.00000000E+00
  0.00000000E+00  0.00000000E+00  0.00000000E+00
  0.00000000E+00  0.00000000E+00  0.00000000E+00
  0.00000000E+00  0.00000000E+00  0.00000000E+00
  0.00000000E+00  0.00000000E+00  0.00000000E+00
  0.00000000E+00  0.00000000E+00  0.00000000E+00
  0.00000000E+00  0.00000000E+00  0.00000000E+00
  0.00000000E+00  0.00000000E+00  0.00000000E+00
  0.00000000E+00  0.00000000E+00  0.00000000E+00
  0.00000000E+00  0.00000000E+00  0.00000000E+00
  0.00000000E+00  0.00000000E+00  0.00000000E+00
  0.00000000E+00  0.00000000E+00  0.00000000E+00
  0.00000000E+00  0.00000000E+00  0.00000000E+00
  0.00000000E+00  0.00000000E+00  0.00000000E+00
  0.00000000E+00  0.00000000E+00  0.00000000E+00
  0.00000000E+00  0.00000000E+00  0.00000000E+00
  0.00000000E+00  0.00000000E+00  0.00000000E+00
  0.00000000E+00  0.00000000E+00  0.00000000E+00
  0.00000000E+00  0.00000000E+00  0.00000000E+00
  0.00000000E+00  0.00000000E+00  0.00000000E+00
  0.00000000E+00  0.00000000E+00  0.00000000E+00
  0.00000000E+00  0.00000000E+00  0.00000000E+00
  0.00000000E+00  0.00000000E+00  0.00000000E+00
  0.00000000E+00  0.00000000E+00  0.00000000E+00
  0.00000000E+00  0.00000000E+00  0.00000000E+00
  0.00000000E+00  0.00000000E+00  0.00000000E+00
  0.00000000E+00  0.00000000E+00  0.00000000E+00
  0.00000000E+00  0.00000000E+00  0.00000000E+00
  0.00000000E+00  0.00000000E+00  0.00000000E+00
  0.00000000E+00  0.00000000E+00  0.00000000E+00
  0.00000000E+00  0.00000000E+00  0.00000000E+00
  0.00000000E+00  0.00000000E+00  0.00000000E+00
  0.00000000E+00  0.00000000E+00  0.00000000E+00
  0.00000000E+00  0.00000000E+00  0.00000000E+00
  0.00000000E+00  0.00000000E+00  0.00000000E+00
  0.00000000E+00  0.00000000E+00  0.00000000E+00
  0.00000000E+00  0.00000000E+00  0.00000000E+00
  0.00000000E+00  0.00000000E+00  0.00000000E+00
  0.00000000E+00  0.00000000E+00  0.00000000E+00
  0.00000000E+00  0.00000000E+00  0.00000000E+00
  0.00000000E+00  0.00000000E+00  0.00000000E+00
  0.00000000E+00  0.00000000E+00  0.00000000E+00
  0.00000000E+00  0.00000000E+00  0.00000000E+00
  0.00000000E+00  0.00000000E+00  0.00000000E+00
  0.00000000E+00  0.00000000E+00  0.00000000E+00
  0.00000000E+00  0.00000000E+00  0.00000000E+00
  0.00000000E+00  0.00000000E+00  0.00000000E+00
  0.00000000E+00  0.00000000E+00  0.00000000E+00
  0.00000000E+00  0.00000000E+00  0.00000000E+00
  0.00000000E+00  0.00000000E+00  0.00000000E+00
  0.00000000E+00  0.00000000E+00  0.00000000E+00
  0.00000000E+00  0.00000000E+00  0.00000000E+00
  0.00000000E+00  0.00000000E+00  0.00000000E+00
  0.00000000E+00  0.00000000E+00  0.00000000E+00
  0.00000000E+00  0.00000000E+00  0.00000000E+00
  0.00000000E+00  0.00000000E+00  0.00000000E+00
  0.00000000E+00  0.00000000E+00  0.00000000E+00
  0.00000000E+00  0.00000000E+00  0.00000000E+00
  0.00000000E+00  0.00000000E+00  0.00000000E+00
  0.00000000E+00  0.00000000E+00  0.00000000E+00
  0.00000000E+00  0.00000000E+00  0.00000000E+00
  0.00000000E+00  0.00000000E+00  0.00000000E+00
  0.00000000E+00  0.00000000E+00  0.00000000E+00
  0.00000000E+00  0.00000000E+00  0.00000000E+00
  0.00000000E+00  0.00000000E+00  0.00000000E+00
  0.00000000E+00  0.00000000E+00  0.00000000E+00
  0.00000000E+00  0.00000000E+00  0.00000000E+00
  0.00000000E+00  0.00000000E+00  0.00000000E+00
  0.00000000E+00  0.00000000E+00  0.00000000E+00
  0.00000000E+00  0.00000000E+00  0.00000000E+00
  0.00000000E+00  0.00000000E+00  0.00000000E+00
  0.00000000E+00  0.00000000E+00  0.00000000E+00
  0.00000000E+00  0.00000000E+00  0.00000000E+00
  0.00000000E+00  0.00000000E+00  0.00000000E+00
  0.00000000E+00  0.00000000E+00  0.00000000E+00
  0.00000000E+00  0.00000000E+00  0.00000000E+00
  0.00000000E+00  0.00000000E+00  0.00000000E+00
  0.00000000E+00  0.00000000E+00  0.00000000E+00
  0.00000000E+00  0.00000000E+00  0.00000000E+00
  0.00000000E+00  0.00000000E+00  0.00000000E+00
  0.00000000E+00  0.00000000E+00  0.00000000E+00
  0.00000000E+00  0.00000000E+00  0.00000000E+00
  0.00000000E+00  0.00000000E+00  0.00000000E+00
  0.00000000E+00  0.00000000E+00  0.00000000E+00
  0.00000000E+00  0.00000000E+00  0.00000000E+00
