# Supplementary material for: Spontaneous dynamical disordering of borophenes in MgB2 and related metal borides
Source: Nat Commun. 2021 Nov 1;12:6268. doi: 10.1038/s41467-021-26512-4 (PMC8560812; doi:10.1038/s41467-021-26512-4)
Supplement: Supplementary file 3 — Source Data [file 41467_2021_26512_MOESM3_ESM.zip › SI_data/4x4_LM*/MgB2.POSCAR]

 B Mg                                   
   1.0000000000000000     
    12.2947199999999999    0.0000000000000000    0.0000000000000000
    -6.1473599999999999   10.6475399999999993    0.0000000000000000
     0.0000000000000000    0.0000000000000000   29.1183422874168016
   B    Mg
   128    64
Selective dynamics
Direct
  0.4166667499999974  0.8333332500000026  0.1820682285986805   F   F   F
  0.5807868120206160  0.6668807473216019  0.3028200176639184   T   T   T
  0.6649276873767105  0.8344847612117009  0.3025888367279370   T   T   T
  0.5820841294334060  0.9170063389947345  0.3024092995299771   T   T   T
  0.8334056555539339  0.6668583035305878  0.3028260672511739   T   T   T
  0.8328583039886427  0.9184207316634847  0.3030211171923347   T   T   T
  0.6650585583508101  0.5827205886201847  0.3040339628667685   T   T   T
  0.9118628669648260  0.3371144095288061  0.4233246554810046   T   T   T
  0.5830087214879321  0.1665249160170410  0.3026025086898878   T   T   T
  0.1659564148469416  0.5875736046219296  0.4238124312914618   T   T   T
  0.5851317273208063  0.6855061366939809  0.4270557645178340   T   T   T
  0.0759629734664526  0.6649604231429369  0.4232575320794771   T   T   T
  0.3334286515515862  0.6648571449185923  0.4232955546776705   T   T   T
  0.3272237675234126  0.9101132760200065  0.4223419184048059   T   T   T
  0.9045294495711159  0.5850323781801979  0.4248634051798014   T   T   T
  0.1640853847749373  0.8356964779384985  0.4224833254285507   T   T   T
  0.4248617634084996  0.5848964830936568  0.4247917736262196   T   T   T
  0.0822216009301183  0.6666522104957017  0.3029666968620794   T   T   T
  0.0822586691007077  0.9169398821884068  0.3024022254235149   T   T   T
  0.3317933532480172  0.6666914188896911  0.3029545467304774   T   T   T
  0.5828197111669013  0.4182668237036046  0.3040138729954758   T   T   T
  0.8328095701642508  0.1678171811716526  0.3025980890325523   T   T   T
  0.8324977474320507  0.4173060100916716  0.3027851572575530   T   T   T
  0.6658505456534949  0.0840326200284163  0.3024103390312513   T   T   T
  0.6671051755022444  0.3341035575536874  0.3028067680234009   T   T   T
  0.9163695607494280  0.0853054125463150  0.3028796041887176   T   T   T
  0.9161790830989796  0.3343318126418128  0.3029581439343492   T   T   T
  0.0839652635408985  0.9173158303159458  0.4247936728489230   T   T   T
  0.1655425236040096  0.8331971628508358  0.3026033338319574   T   T   T
  0.4159075586821968  0.8356965936859014  0.4225111689605084   T   T   T
  0.9156330768426892  0.8430392362092759  0.4259518481652165   T   T   T
  0.7538864591954961  0.7636596458150386  0.4360549316659268   T   T   T
  0.6715394475857268  0.8429636593735604  0.4259003149514885   T   T   T
  0.0794060793962953  0.4143776506082593  0.4238051255531416   T   T   T
  0.4144372815113564  0.3340713800519495  0.3028134326933520   T   T   T
  0.4149752424485518  0.0825312346447726  0.3030260825333726   T   T   T
  0.1656480150209117  0.3343122311483986  0.3029599824278791   T   T   T
  0.1655567769896739  0.0839690238989567  0.3023973030340507   T   T   T
  0.0812131272579584  0.1662695590317763  0.4224628158920304   T   T   T
  0.3321969635249744  0.4173142589120949  0.3027552901014492   T   T   T
  0.3309567149761879  0.1665124900267184  0.3025996521780092   T   T   T
  0.0823614780920011  0.4173522440673047  0.3033015908487047   T   T   T
  0.1655484597062022  0.5835943156221722  0.3033043615382009   T   T   T
  0.4107029266749916  0.0771961269004529  0.4252018405711032   T   T   T
  0.4003198204055204  0.3163548628910167  0.4270907004752212   T   T   T
  0.1613657627421607  0.0846499863082896  0.4247967547831116   T   T   T
  0.1693600118428288  0.3369814157431514  0.4232407674839414   T   T   T
  0.3408158879240169  0.4169755317588021  0.4247907533559437   T   T   T
  0.3295570172199618  0.1589856019215919  0.4259399167420433   T   T   T
  0.5777273755609357  0.9172615423013999  0.4247849281295973   T   T   T
  0.3315398289518324  0.9156875456206052  0.3028894344141451   T   T   T
  0.9169906487596041  0.8344703140516849  0.3026140167255501   T   T   T
  0.9157750354333387  0.5836921525539294  0.3027850518350690   T   T   T
  0.4911975644798448  0.2384145566209895  0.4360347521540395   T   T   T
  0.5736449940302605  0.1591105020580215  0.4258693452338255   T   T   T
  0.8294227958013193  0.1662628640216765  0.4225152237055808   T   T   T
  0.8204792209142073  0.4171057644705791  0.4248540489837893   T   T   T
  0.6601993109890142  0.3165369090727140  0.4269900544232316   T   T   T
  0.6675692288730647  0.0847375499810426  0.4247749834680509   T   T   T
  0.9181100684356560  0.0918664842360802  0.4223423666275102   T   T   T
  0.8450005577837441  0.6856966855784028  0.4270810578048368   T   T   T
  0.8345256843941247  0.9248008491050369  0.4252254825139063   T   T   T
  0.4150434947994116  0.8331448536769722  0.3026059200197793   T   T   T
  0.0823312375977947  0.1677035912506788  0.3025902324665358   T   T   T
  0.4153896019709442  0.5836640806339776  0.3027624651004368   T   T   T
  0.3333332500000026  0.1666667499999974  0.1820682285986805   F   F   F
  0.4166667499999974  0.8333332500000026  0.0606894095328911   F   F   F
  0.0833332500000026  0.4166667499999974  0.0606894095328911   F   F   F
  0.1666667499999974  0.8333332500000026  0.0606894095328911   F   F   F
  0.0833332500000026  0.9166667499999974  0.0606894095328911   F   F   F
  0.4166667499999974  0.5833332500000026  0.0606894095328911   F   F   F
  0.0833332500000026  0.1666667499999974  0.1820682285986805   F   F   F
  0.1666667499999974  0.5833332500000026  0.0606894095328911   F   F   F
  0.1666667499999974  0.0833332500000026  0.1820682285986805   F   F   F
  0.3333332500000026  0.1666667499999974  0.0606894095328911   F   F   F
  0.4166667499999974  0.3333332500000026  0.1820682285986805   F   F   F
  0.4166667499999974  0.0833332500000026  0.0606894095328911   F   F   F
  0.3333332500000026  0.4166667499999974  0.1820682285986805   F   F   F
  0.4166667499999974  0.0833332500000026  0.1820682285986805   F   F   F
  0.3333332500000026  0.6666667499999974  0.0606894095328911   F   F   F
  0.8333332500000026  0.9166667499999974  0.0606894095328911   F   F   F
  0.0833332500000026  0.6666667499999974  0.1820682285986805   F   F   F
  0.1666667499999974  0.3333332500000026  0.1820682285986805   F   F   F
  0.0833332500000026  0.4166667499999974  0.1820682285986805   F   F   F
  0.4166667499999974  0.3333332500000026  0.0606894095328911   F   F   F
  0.0833332500000026  0.6666667499999974  0.0606894095328911   F   F   F
  0.9166667499999974  0.8333332500000026  0.1820682285986805   F   F   F
  0.1666667499999974  0.5833332500000026  0.1820682285986805   F   F   F
  0.9166667499999974  0.5833332500000026  0.0606894095328911   F   F   F
  0.8333332500000026  0.4166667499999974  0.1820682285986805   F   F   F
  0.9166667499999974  0.3333332500000026  0.1820682285986805   F   F   F
  0.5833332500000026  0.6666667499999974  0.0606894095328911   F   F   F
  0.6666667499999974  0.5833332500000026  0.0606894095328911   F   F   F
  0.5833332500000026  0.9166667499999974  0.0606894095328911   F   F   F
  0.3333332500000026  0.4166667499999974  0.0606894095328911   F   F   F
  0.6666667499999974  0.8333332500000026  0.0606894095328911   F   F   F
  0.0833332500000026  0.1666667499999974  0.0606894095328911   F   F   F
  0.3333332500000026  0.9166667499999974  0.0606894095328911   F   F   F
  0.6666667499999974  0.0833332500000026  0.1820682285986805   F   F   F
  0.5833332500000026  0.1666667499999974  0.1820682285986805   F   F   F
  0.9166667499999974  0.3333332500000026  0.0606894095328911   F   F   F
  0.8333332500000026  0.4166667499999974  0.0606894095328911   F   F   F
  0.9166667499999974  0.0833332500000026  0.0606894095328911   F   F   F
  0.8333332500000026  0.1666667499999974  0.0606894095328911   F   F   F
  0.6666667499999974  0.3333332500000026  0.0606894095328911   F   F   F
  0.5833332500000026  0.4166667499999974  0.0606894095328911   F   F   F
  0.6666667499999974  0.0833332500000026  0.0606894095328911   F   F   F
  0.5833332500000026  0.1666667499999974  0.0606894095328911   F   F   F
  0.8333332500000026  0.9166667499999974  0.1820682285986805   F   F   F
  0.3333332500000026  0.9166667499999974  0.1820682285986805   F   F   F
  0.1666667499999974  0.0833332500000026  0.0606894095328911   F   F   F
  0.1666667499999974  0.3333332500000026  0.0606894095328911   F   F   F
  0.4166667499999974  0.5833332500000026  0.1820682285986805   F   F   F
  0.1666667499999974  0.8333332500000026  0.1820682285986805   F   F   F
  0.5833332500000026  0.4166667499999974  0.1820682285986805   F   F   F
  0.6666667499999974  0.3333332500000026  0.1820682285986805   F   F   F
  0.8333332500000026  0.1666667499999974  0.1820682285986805   F   F   F
  0.9166667499999974  0.0833332500000026  0.1820682285986805   F   F   F
  0.9166667499999974  0.5833332500000026  0.1820682285986805   F   F   F
  0.8333332500000026  0.6666667499999974  0.1820682285986805   F   F   F
  0.6666667499999974  0.8333332500000026  0.1820682285986805   F   F   F
  0.5833332500000026  0.9166667499999974  0.1820682285986805   F   F   F
  0.6666667499999974  0.5833332500000026  0.1820682285986805   F   F   F
  0.5833332500000026  0.6666667499999974  0.1820682285986805   F   F   F
  0.9166667499999974  0.8333332500000026  0.0606894095328911   F   F   F
  0.0833332500000026  0.9166667499999974  0.1820682285986805   F   F   F
  0.3333332500000026  0.6666667499999974  0.1820682285986805   F   F   F
  0.8333332500000026  0.6666667499999974  0.0606894095328911   F   F   F
  0.7496250749788508  0.2505076533161331  0.2418622019976675   T   T   T
  0.7490987453064355  0.5007667413242139  0.3639210883984508   T   T   T
  0.4993711482285279  0.2502289376944138  0.2417259506670839   T   T   T
  0.4976245799192128  0.9980147016066039  0.3632353735036569   T   T   T
  0.4991163783620960  0.7500527635806961  0.2418467056927023   T   T   T
  0.7493941169904191  0.7502755228677572  0.2417317464150747   T   T   T
  0.4991587822283095  0.5002612088140118  0.2419744901624405   T   T   T
  0.4982033140122021  0.2496950541220191  0.3561909294639367   T   T   T
  0.2503053673444765  0.5008386115978659  0.3652181866264982   T   T   T
  0.9961301036724566  0.5007865270722425  0.3652253675651912   T   T   T
  0.9985901870085189  0.7513668980265588  0.3635521113052591   T   T   T
  0.2473958387371189  0.7491694736425305  0.3642882951569066   T   T   T
  0.2492856799766129  0.5002639655643896  0.2420664842670208   T   T   T
  0.9994556524054165  0.5002775681905413  0.2420799826500574   T   T   T
  0.4993683814400141  0.0000146686241755  0.2418318402473133   T   T   T
  0.9993759264862366  0.7500187097456856  0.2418604823074431   T   T   T
  0.7496034387511357  0.5002845504603786  0.2419761269069607   T   T   T
  0.7490873820983506  0.7515025120183689  0.3562208336419059   T   T   T
  0.4986141365437721  0.7513765962837003  0.3635419460897564   T   T   T
  0.2479457346045452  0.2501709844922249  0.3635477945803164   T   T   T
  0.2460762832398488  0.9980663652061542  0.3632473874993865   T   T   T
  0.0004207082756757  0.0034700727350453  0.3632577741060262   T   T   T
  0.9989870508529807  0.2524039441706870  0.3642724721903091   T   T   T
  0.2490940147258079 -0.0000429223625233  0.2418161374588554   T   T   T
  0.4975743805055928  0.5006857874935376  0.3640351889622733   T   T   T
  0.9996318080092905  0.0005126796374431  0.2418178268062570   T   T   T
  0.2493377940919380  0.2504682670913708  0.2418411401436842   T   T   T
  0.9995377889983063  0.2506218055605772  0.2419355774921540   T   T   T
  0.7488092804486030  0.0034669421284355  0.3632244828550343   T   T   T
  0.2491701839995244  0.7498985924537607  0.2419405029947951   T   T   T
  0.0000000000000000  0.0000000000000000  0.0000000000000000   F   F   F
  0.5000000000000000  0.7500000000000000  0.0000000000000000   F   F   F
  0.0000000000000000  0.0000000000000000  0.1213788190657894   F   F   F
  0.7500000000000000  0.7500000000000000  0.1213788190657894   F   F   F
  0.7500000000000000  0.5000000000000000  0.0000000000000000   F   F   F
  0.2500000000000000  0.0000000000000000  0.0000000000000000   F   F   F
  0.2500000000000000  0.2500000000000000  0.0000000000000000   F   F   F
  0.7500000000000000  0.7500000000000000  0.0000000000000000   F   F   F
  0.0000000000000000  0.2500000000000000  0.0000000000000000   F   F   F
  0.5000000000000000  0.5000000000000000  0.1213788190657894   F   F   F
  0.5000000000000000  0.7500000000000000  0.1213788190657894   F   F   F
  0.7500000000000000  0.5000000000000000  0.1213788190657894   F   F   F
  0.0000000000000000  0.7500000000000000  0.1213788190657894   F   F   F
  0.2500000000000000  0.0000000000000000  0.1213788190657894   F   F   F
  0.5000000000000000  0.5000000000000000  0.0000000000000000   F   F   F
  0.0000000000000000  0.5000000000000000  0.1213788190657894   F   F   F
  0.7494014974244139  0.0005402567200738  0.2418284486192682   T   T   T
  0.2500000000000000  0.5000000000000000  0.1213788190657894   F   F   F
  0.2500000000000000  0.7500000000000000  0.1213788190657894   F   F   F
  0.5000000000000000  0.0000000000000000  0.0000000000000000   F   F   F
  0.2500000000000000  0.5000000000000000  0.0000000000000000   F   F   F
  0.5000000000000000  0.2500000000000000  0.0000000000000000   F   F   F
  0.0000000000000000  0.7500000000000000  0.0000000000000000   F   F   F
  0.7500000000000000  0.0000000000000000  0.0000000000000000   F   F   F
  0.7500000000000000  0.2500000000000000  0.0000000000000000   F   F   F
  0.0000000000000000  0.5000000000000000  0.0000000000000000   F   F   F
  0.5000000000000000  0.0000000000000000  0.1213788190657894   F   F   F
  0.2500000000000000  0.2500000000000000  0.1213788190657894   F   F   F
  0.5000000000000000  0.2500000000000000  0.1213788190657894   F   F   F
  0.7500000000000000  0.0000000000000000  0.1213788190657894   F   F   F
  0.7500000000000000  0.2500000000000000  0.1213788190657894   F   F   F
  0.0000000000000000  0.2500000000000000  0.1213788190657894   F   F   F
  0.2500000000000000  0.7500000000000000  0.0000000000000000   F   F   F
  0.7479442210317909  0.2502150668809614  0.3635565617790579   T   T   T

  0.00000000E+00  0.00000000E+00  0.00000000E+00
  0.00000000E+00  0.00000000E+00  0.00000000E+00
  0.00000000E+00  0.00000000E+00  0.00000000E+00
  0.00000000E+00  0.00000000E+00  0.00000000E+00
  0.00000000E+00  0.00000000E+00  0.00000000E+00
  0.00000000E+00  0.00000000E+00  0.00000000E+00
  0.00000000E+00  0.00000000E+00  0.00000000E+00
  0.00000000E+00  0.00000000E+00  0.00000000E+00
  0.00000000E+00  0.00000000E+00  0.00000000E+00
  0.00000000E+00  0.00000000E+00  0.00000000E+00
  0.00000000E+00  0.00000000E+00  0.00000000E+00
  0.00000000E+00  0.00000000E+00  0.00000000E+00
  0.00000000E+00  0.00000000E+00  0.00000000E+00
  0.00000000E+00  0.00000000E+00  0.00000000E+00
  0.00000000E+00  0.00000000E+00  0.00000000E+00
  0.00000000E+00  0.00000000E+00  0.00000000E+00
  0.00000000E+00  0.00000000E+00  0.00000000E+00
  0.00000000E+00  0.00000000E+00  0.00000000E+00
  0.00000000E+00  0.00000000E+00  0.00000000E+00
  0.00000000E+00  0.00000000E+00  0.00000000E+00
  0.00000000E+00  0.00000000E+00  0.00000000E+00
  0.00000000E+00  0.00000000E+00  0.00000000E+00
  0.00000000E+00  0.00000000E+00  0.00000000E+00
  0.00000000E+00  0.00000000E+00  0.00000000E+00
  0.00000000E+00  0.00000000E+00  0.00000000E+00
  0.00000000E+00  0.00000000E+00  0.00000000E+00
  0.00000000E+00  0.00000000E+00  0.00000000E+00
  0.00000000E+00  0.00000000E+00  0.00000000E+00
  0.00000000E+00  0.00000000E+00  0.00000000E+00
  0.00000000E+00  0.00000000E+00  0.00000000E+00
  0.00000000E+00  0.00000000E+00  0.00000000E+00
  0.00000000E+00  0.00000000E+00  0.00000000E+00
  0.00000000E+00  0.00000000E+00  0.00000000E+00
  0.00000000E+00  0.00000000E+00  0.00000000E+00
  0.00000000E+00  0.00000000E+00  0.00000000E+00
  0.00000000E+00  0.00000000E+00  0.00000000E+00
  0.00000000E+00  0.00000000E+00  0.00000000E+00
  0.00000000E+00  0.00000000E+00  0.00000000E+00
  0.00000000E+00  0.00000000E+00  0.00000000E+00
  0.00000000E+00  0.00000000E+00  0.00000000E+00
  0.00000000E+00  0.00000000E+00  0.00000000E+00
  0.00000000E+00  0.00000000E+00  0.00000000E+00
  0.00000000E+00  0.00000000E+00  0.00000000E+00
  0.00000000E+00  0.00000000E+00  0.00000000E+00
  0.00000000E+00  0.00000000E+00  0.00000000E+00
  0.00000000E+00  0.00000000E+00  0.00000000E+00
  0.00000000E+00  0.00000000E+00  0.00000000E+00
  0.00000000E+00  0.00000000E+00  0.00000000E+00
  0.00000000E+00  0.00000000E+00  0.00000000E+00
  0.00000000E+00  0.00000000E+00  0.00000000E+00
  0.00000000E+00  0.00000000E+00  0.00000000E+00
  0.00000000E+00  0.00000000E+00  0.00000000E+00
  0.00000000E+00  0.00000000E+00  0.00000000E+00
  0.00000000E+00  0.00000000E+00  0.00000000E+00
  0.00000000E+00  0.00000000E+00  0.00000000E+00
  0.00000000E+00  0.00000000E+00  0.00000000E+00
  0.00000000E+00  0.00000000E+00  0.00000000E+00
  0.00000000E+00  0.00000000E+00  0.00000000E+00
  0.00000000E+00  0.00000000E+00  0.00000000E+00
  0.00000000E+00  0.00000000E+00  0.00000000E+00
  0.00000000E+00  0.00000000E+00  0.00000000E+00
  0.00000000E+00  0.00000000E+00  0.00000000E+00
  0.00000000E+00  0.00000000E+00  0.00000000E+00
  0.00000000E+00  0.00000000E+00  0.00000000E+00
  0.00000000E+00  0.00000000E+00  0.00000000E+00
  0.00000000E+00  0.00000000E+00  0.00000000E+00
  0.00000000E+00  0.00000000E+00  0.00000000E+00
  0.00000000E+00  0.00000000E+00  0.00000000E+00
  0.00000000E+00  0.00000000E+00  0.00000000E+00
  0.00000000E+00  0.00000000E+00  0.00000000E+00
  0.00000000E+00  0.00000000E+00  0.00000000E+00
  0.00000000E+00  0.00000000E+00  0.00000000E+00
  0.00000000E+00  0.00000000E+00  0.00000000E+00
  0.00000000E+00  0.00000000E+00  0.00000000E+00
  0.00000000E+00  0.00000000E+00  0.00000000E+00
  0.00000000E+00  0.00000000E+00  0.00000000E+00
  0.00000000E+00  0.00000000E+00  0.00000000E+00
  0.00000000E+00  0.00000000E+00  0.00000000E+00
  0.00000000E+00  0.00000000E+00  0.00000000E+00
  0.00000000E+00  0.00000000E+00  0.00000000E+00
  0.00000000E+00  0.00000000E+00  0.00000000E+00
  0.00000000E+00  0.00000000E+00  0.00000000E+00
  0.00000000E+00  0.00000000E+00  0.00000000E+00
  0.00000000E+00  0.00000000E+00  0.00000000E+00
  0.00000000E+00  0.00000000E+00  0.00000000E+00
  0.00000000E+00  0.00000000E+00  0.00000000E+00
  0.00000000E+00  0.00000000E+00  0.00000000E+00
  0.00000000E+00  0.00000000E+00  0.00000000E+00
  0.00000000E+00  0.00000000E+00  0.00000000E+00
  0.00000000E+00  0.00000000E+00  0.00000000E+00
  0.00000000E+00  0.00000000E+00  0.00000000E+00
  0.00000000E+00  0.00000000E+00  0.00000000E+00
  0.00000000E+00  0.00000000E+00  0.00000000E+00
  0.00000000E+00  0.00000000E+00  0.00000000E+00
  0.00000000E+00  0.00000000E+00  0.00000000E+00
  0.00000000E+00  0.00000000E+00  0.00000000E+00
  0.00000000E+00  0.00000000E+00  0.00000000E+00
  0.00000000E+00  0.00000000E+00  0.00000000E+00
  0.00000000E+00  0.00000000E+00  0.00000000E+00
  0.00000000E+00  0.00000000E+00  0.00000000E+00
  0.00000000E+00  0.00000000E+00  0.00000000E+00
  0.00000000E+00  0.00000000E+00  0.00000000E+00
  0.00000000E+00  0.00000000E+00  0.00000000E+00
  0.00000000E+00  0.00000000E+00  0.00000000E+00
  0.00000000E+00  0.00000000E+00  0.00000000E+00
  0.00000000E+00  0.00000000E+00  0.00000000E+00
  0.00000000E+00  0.00000000E+00  0.00000000E+00
  0.00000000E+00  0.00000000E+00  0.00000000E+00
  0.00000000E+00  0.00000000E+00  0.00000000E+00
  0.00000000E+00  0.00000000E+00  0.00000000E+00
  0.00000000E+00  0.00000000E+00  0.00000000E+00
  0.00000000E+00  0.00000000E+00  0.00000000E+00
  0.00000000E+00  0.00000000E+00  0.00000000E+00
  0.00000000E+00  0.00000000E+00  0.00000000E+00
  0.00000000E+00  0.00000000E+00  0.00000000E+00
  0.00000000E+00  0.00000000E+00  0.00000000E+00
  0.00000000E+00  0.00000000E+00  0.00000000E+00
  0.00000000E+00  0.00000000E+00  0.00000000E+00
  0.00000000E+00  0.00000000E+00  0.00000000E+00
  0.00000000E+00  0.00000000E+00  0.00000000E+00
  0.00000000E+00  0.00000000E+00  0.00000000E+00
  0.00000000E+00  0.00000000E+00  0.00000000E+00
  0.00000000E+00  0.00000000E+00  0.00000000E+00
  0.00000000E+00  0.00000000E+00  0.00000000E+00
  0.00000000E+00  0.00000000E+00  0.00000000E+00
  0.00000000E+00  0.00000000E+00  0.00000000E+00
  0.00000000E+00  0.00000000E+00  0.00000000E+00
  0.00000000E+00  0.00000000E+00  0.00000000E+00
  0.00000000E+00  0.00000000E+00  0.00000000E+00
  0.00000000E+00  0.00000000E+00  0.00000000E+00
  0.00000000E+00  0.00000000E+00  0.00000000E+00
  0.00000000E+00  0.00000000E+00  0.00000000E+00
  0.00000000E+00  0.00000000E+00  0.00000000E+00
  0.00000000E+00  0.00000000E+00  0.00000000E+00
  0.00000000E+00  0.00000000E+00  0.00000000E+00
  0.00000000E+00  0.00000000E+00  0.00000000E+00
  0.00000000E+00  0.00000000E+00  0.00000000E+00
  0.00000000E+00  0.00000000E+00  0.00000000E+00
  0.00000000E+00  0.00000000E+00  0.00000000E+00
  0.00000000E+00  0.00000000E+00  0.00000000E+00
  0.00000000E+00  0.00000000E+00  0.00000000E+00
  0.00000000E+00  0.00000000E+00  0.00000000E+00
  0.00000000E+00  0.00000000E+00  0.00000000E+00
  0.00000000E+00  0.00000000E+00  0.00000000E+00
  0.00000000E+00  0.00000000E+00  0.00000000E+00
  0.00000000E+00  0.00000000E+00  0.00000000E+00
  0.00000000E+00  0.00000000E+00  0.00000000E+00
  0.00000000E+00  0.00000000E+00  0.00000000E+00
  0.00000000E+00  0.00000000E+00  0.00000000E+00
  0.00000000E+00  0.00000000E+00  0.00000000E+00
  0.00000000E+00  0.00000000E+00  0.00000000E+00
  0.00000000E+00  0.00000000E+00  0.00000000E+00
  0.00000000E+00  0.00000000E+00  0.00000000E+00
  0.00000000E+00  0.00000000E+00  0.00000000E+00
  0.00000000E+00  0.00000000E+00  0.00000000E+00
  0.00000000E+00  0.00000000E+00  0.00000000E+00
  0.00000000E+00  0.00000000E+00  0.00000000E+00
  0.00000000E+00  0.00000000E+00  0.00000000E+00
  0.00000000E+00  0.00000000E+00  0.00000000E+00
  0.00000000E+00  0.00000000E+00  0.00000000E+00
  0.00000000E+00  0.00000000E+00  0.00000000E+00
  0.00000000E+00  0.00000000E+00  0.00000000E+00
  0.00000000E+00  0.00000000E+00  0.00000000E+00
  0.00000000E+00  0.00000000E+00  0.00000000E+00
  0.00000000E+00  0.00000000E+00  0.00000000E+00
  0.00000000E+00  0.00000000E+00  0.00000000E+00
  0.00000000E+00  0.00000000E+00  0.00000000E+00
  0.00000000E+00  0.00000000E+00  0.00000000E+00
  0.00000000E+00  0.00000000E+00  0.00000000E+00
  0.00000000E+00  0.00000000E+00  0.00000000E+00
  0.00000000E+00  0.00000000E+00  0.00000000E+00
  0.00000000E+00  0.00000000E+00  0.00000000E+00
  0.00000000E+00  0.00000000E+00  0.00000000E+00
  0.00000000E+00  0.00000000E+00  0.00000000E+00
  0.00000000E+00  0.00000000E+00  0.00000000E+00
  0.00000000E+00  0.00000000E+00  0.00000000E+00
  0.00000000E+00  0.00000000E+00  0.00000000E+00
  0.00000000E+00  0.00000000E+00  0.00000000E+00
  0.00000000E+00  0.00000000E+00  0.00000000E+00
  0.00000000E+00  0.00000000E+00  0.00000000E+00
  0.00000000E+00  0.00000000E+00  0.00000000E+00
  0.00000000E+00  0.00000000E+00  0.00000000E+00
  0.00000000E+00  0.00000000E+00  0.00000000E+00
  0.00000000E+00  0.00000000E+00  0.00000000E+00
  0.00000000E+00  0.00000000E+00  0.00000000E+00
  0.00000000E+00  0.00000000E+00  0.00000000E+00
  0.00000000E+00  0.00000000E+00  0.00000000E+00
  0.00000000E+00  0.00000000E+00  0.00000000E+00
  0.00000000E+00  0.00000000E+00  0.00000000E+00
  0.00000000E+00  0.00000000E+00  0.00000000E+00
  0.00000000E+00  0.00000000E+00  0.00000000E+00
  0.00000000E+00  0.00000000E+00  0.00000000E+00
